# Supplementary material for: Benzene-1,3,5-tricarbonyl trichloride
Source: Acta Crystallogr Sect E Struct Rep Online. 2012 Mar 31;68(Pt 4):o1260. doi: 10.1107/S1600536812012895 (PMC3344186; doi:10.1107/S1600536812012895)
Supplement: Supplementary file 2 [file e-68-o1260-Isup2.hkl]

# 
# h,k,l, Fc-squared, Fo-squared, sigma(Fo-squared) and status flag 
# 
data_I
_shelx_title 'I in P2(1)2(1)2(1)' 
_shelx_refln_list_code          4 
_shelx_F_calc_maximum      140.66 
_exptl_crystal_F_000       528.00 
_reflns_d_resolution_high  0.7829 
 
loop_ 
 _symmetry_equiv_pos_as_xyz 
 'x, y, z' 
 '-x+1/2, -y, z+1/2' 
 '-x, y+1/2, -z+1/2' 
 'x+1/2, -y+1/2, -z' 
 
_cell_length_a     6.0230 
_cell_length_b     8.3306 
_cell_length_c    21.3139 
_cell_angle_alpha  90.000 
_cell_angle_beta   90.000 
_cell_angle_gamma  90.000 
 
_shelx_F_squared_multiplier     1.000 
 
loop_ 
 _refln_index_h 
 _refln_index_k 
 _refln_index_l 
 _refln_F_squared_calc 
 _refln_F_squared_meas 
 _refln_F_squared_sigma 
 _refln_observed_status 
   2   0   0     9026.36     8763.55     57.31 o 
   4   0   0       15.14       12.10      1.56 o 
   6   0   0       31.84       30.31      4.46 o 
   1   1   0      514.70      583.73     10.23 o 
   2   1   0      706.78      897.07     32.76 o 
   3   1   0        0.89        3.82      1.40 o 
   4   1   0       15.07       12.04      1.25 o 
   5   1   0        4.13        4.17      0.80 o 
   6   1   0       52.51       41.19      3.08 o 
   7   1   0        3.39        6.71      0.93 o 
   0   2   0     7986.77     7638.81     55.14 o 
   1   2   0     2017.80     2015.86     25.96 o 
   2   2   0       18.24       10.16      0.37 o 
   3   2   0      341.23      316.00     17.43 o 
   4   2   0       45.35       51.37      3.64 o 
   5   2   0       38.06       36.42      2.02 o 
   6   2   0       53.67       43.46      2.35 o 
   7   2   0        0.96        5.43      1.15 o 
   1   3   0      670.91      674.33     10.15 o 
   2   3   0        8.33        8.17      0.44 o 
   3   3   0      754.29      819.28     25.89 o 
   4   3   0      289.76      320.33     30.09 o 
   5   3   0        0.11        2.27      2.57 o 
   6   3   0      255.87      211.00      5.00 o 
   7   3   0       19.26       24.94      1.91 o 
   0   4   0     3144.28     3620.63    144.20 o 
   1   4   0       64.69       74.44      2.10 o 
   2   4   0      180.14      189.50      6.49 o 
   3   4   0       25.64       25.18      0.98 o 
   4   4   0        4.15        3.72      2.31 o 
   5   4   0        1.49        1.79      0.98 o 
   6   4   0        3.83        3.47      1.63 o 
   7   4   0        5.88        7.40      1.44 o 
   1   5   0        0.75        2.44      0.64 o 
   2   5   0       69.80       66.68      1.55 o 
   3   5   0      246.62      255.00      9.66 o 
   4   5   0        0.27        3.38      0.87 o 
   5   5   0       58.83       54.04      2.64 o 
   6   5   0        2.14        9.53      2.98 o 
   0   6   0       18.61       17.49      6.36 o 
   1   6   0     1021.89     1079.55     17.90 o 
   2   6   0        6.30        8.60      0.86 o 
   3   6   0      112.54      108.35      7.94 o 
   4   6   0        9.14       10.32      1.62 o 
   5   6   0       95.58       77.82      6.23 o 
   6   6   0        5.79        9.07      1.67 o 
   1   7   0        1.76        3.58      0.84 o 
   2   7   0        3.54        1.90      1.00 o 
   3   7   0       55.64       39.94      2.67 o 
   4   7   0        9.60       12.29      1.39 o 
   5   7   0      105.41       89.74      3.51 o 
   0   8   0      493.34      440.58      9.49 o 
   1   8   0       69.28       63.39      2.09 o 
   2   8   0      134.79      122.21      5.83 o 
   3   8   0        1.24        2.81      0.96 o 
   4   8   0       50.29       44.43      5.04 o 
   5   8   0        0.15        2.26      1.20 o 
   1   9   0        2.31        1.82      1.11 o 
   2   9   0        0.09        1.74      0.73 o 
   3   9   0        2.81        4.87      1.49 o 
   4   9   0        9.38       10.55      1.41 o 
   0  10   0        3.11        4.40      1.56 o 
   1  10   0       58.44       47.63      2.73 o 
   2  10   0        0.82        3.64      1.10 o 
   1   0   1      702.73      982.20     42.26 o 
   2   0   1      896.56      972.88     17.58 o 
   3   0   1      178.53      200.60      7.39 o 
   4   0   1      117.96       95.51      6.42 o 
   5   0   1       10.30       15.95      1.11 o 
   6   0   1       90.92       68.64      4.10 o 
   7   0   1       10.08       14.79      1.69 o 
  -7   1   1        9.22        7.97      1.00 o 
  -6   1   1       49.95       50.67      4.62 o 
  -5   1   1       48.79       45.20      2.34 o 
  -4   1   1      134.35      143.63      6.81 o 
  -3   1   1     1468.83     1730.34     78.08 o 
  -2   1   1        2.13        6.77      2.15 o 
  -1   1   1     1620.39     1826.23     69.74 o 
   0   1   1      617.54      706.55     65.77 o 
   1   1   1     1583.91     1768.33     77.36 o 
   2   1   1        3.17        4.69      0.34 o 
   3   1   1     1487.16     1569.39     95.20 o 
   4   1   1      138.81      145.87      7.45 o 
   5   1   1       48.60       44.06      1.62 o 
   6   1   1       49.11       51.54      5.10 o 
   7   1   1        9.30       11.13      1.43 o 
  -7   2   1       10.50       11.64      1.52 o 
  -6   2   1        6.17        9.04      1.56 o 
  -5   2   1      113.52      101.69      3.16 o 
  -4   2   1       76.61       75.64      4.40 o 
  -3   2   1      682.73      727.14     24.28 o 
  -2   2   1        4.25       22.22      8.96 o 
  -1   2   1     1215.20     1267.56     13.03 o 
   0   2   1     1028.94     1055.71     24.58 o 
   1   2   1     1208.40     1220.94     42.60 o 
   2   2   1        4.22       12.17      2.29 o 
   3   2   1      701.76      692.92     34.38 o 
   4   2   1       76.64       77.25      4.51 o 
   5   2   1      113.37      101.39      3.13 o 
   6   2   1        5.96       10.99      1.76 o 
   7   2   1       10.30       15.80      1.85 o 
  -7   3   1        8.79       16.74      1.89 o 
  -6   3   1       45.75       47.72      3.03 o 
  -5   3   1      143.08      126.22      4.20 o 
  -4   3   1       87.14       91.98      6.44 o 
  -3   3   1      786.73      810.99     14.34 o 
  -2   3   1     1032.35     1099.99     13.23 o 
  -1   3   1     6217.54     6249.60    109.72 o 
   0   3   1     3253.38     3488.11     63.81 o 
   1   3   1     6299.23     6199.58    138.57 o 
   2   3   1     1063.97     1155.55     50.56 o 
   3   3   1      788.87      776.34     30.14 o 
   4   3   1       89.49       96.21      7.17 o 
   5   3   1      139.78      127.18      6.84 o 
   6   3   1       45.15       49.54      2.54 o 
   7   3   1        8.40       14.75      1.74 o 
  -7   4   1       11.30       13.77      1.70 o 
  -6   4   1       33.65       33.88      3.51 o 
  -5   4   1        6.44        6.40      1.36 o 
  -4   4   1      909.47      947.07     64.89 o 
  -3   4   1      184.51      155.75      3.61 o 
  -2   4   1      809.37      804.17     15.62 o 
  -1   4   1      130.12      158.31      2.61 o 
   0   4   1        1.71        3.51      0.32 o 
   1   4   1      138.45      161.86      4.69 o 
   2   4   1      810.71      800.87     34.85 o 
   3   4   1      185.45      152.67      8.89 o 
   4   4   1      900.06      930.19     86.14 o 
   5   4   1        6.79        6.84      1.34 o 
   6   4   1       32.57       32.41      2.11 o 
   7   4   1       11.22       12.87      1.56 o 
  -6   5   1       14.04       15.41      2.89 o 
  -5   5   1       14.43       16.93      1.86 o 
  -4   5   1       38.40       48.68      3.58 o 
  -3   5   1      227.05      196.93      8.09 o 
  -2   5   1      371.29      347.90      5.58 o 
  -1   5   1     1075.11     1042.60      9.60 o 
   0   5   1      854.23      850.47     19.99 o 
   1   5   1     1080.07     1000.91     41.45 o 
   2   5   1      375.65      346.85     10.93 o 
   3   5   1      223.26      183.49      9.63 o 
   4   5   1       34.32       44.93      2.94 o 
   5   5   1       13.99       14.58      1.72 o 
   6   5   1       13.78       20.66      2.07 o 
  -6   6   1        0.91        4.10      1.20 o 
  -5   6   1       39.49       38.49      2.39 o 
  -4   6   1       14.11       14.55      1.27 o 
  -3   6   1       35.98       34.10      1.65 o 
  -2   6   1       22.73       31.18      3.42 o 
  -1   6   1      405.20      399.67      5.90 o 
   0   6   1       99.88       89.07      2.46 o 
   1   6   1      413.01      400.13     14.20 o 
   2   6   1       23.51       25.09      1.15 o 
   3   6   1       36.35       39.36      1.80 o 
   4   6   1       13.36       15.66      1.96 o 
   5   6   1       38.95       35.00      2.17 o 
   6   6   1        1.05        1.35      0.99 o 
  -5   7   1       10.09       10.44      1.59 o 
  -4   7   1       29.61       30.70      1.65 o 
  -3   7   1        6.06       10.37      1.28 o 
  -2   7   1      245.12      237.50      6.23 o 
  -1   7   1       33.36       25.26      1.40 o 
   0   7   1       71.99       60.91      2.07 o 
   1   7   1       34.66       25.85      1.42 o 
   2   7   1      245.68      229.15     16.48 o 
   3   7   1        6.12       13.23      1.55 o 
   4   7   1       28.95       32.52      1.69 o 
   5   7   1        9.97       10.40      1.55 o 
  -5   8   1       23.88       22.62      1.80 o 
  -4   8   1       77.44       71.15      6.00 o 
  -3   8   1        6.81        7.89      1.09 o 
  -2   8   1       76.54       73.53      2.40 o 
  -1   8   1        4.97        7.15      1.01 o 
   0   8   1        0.32        0.55      2.09 o 
   1   8   1        5.03        6.06      0.99 o 
   2   8   1       78.01       71.06      2.41 o 
   3   8   1        7.03       10.01      1.52 o 
   4   8   1       77.63       74.49      6.08 o 
   5   8   1       23.79       24.38      2.28 o 
  -4   9   1        1.59        4.53      1.11 o 
  -3   9   1        7.92       11.06      1.51 o 
  -2   9   1       44.25       48.08      3.55 o 
  -1   9   1       36.65       31.48      2.15 o 
   0   9   1       44.36       47.46      2.52 o 
   1   9   1       36.15       31.14      2.10 o 
   2   9   1       43.48       40.90      2.06 o 
   3   9   1        8.50        8.48      1.78 o 
   4   9   1        1.44        2.96      1.49 o 
  -2  10   1        1.84        3.84      1.06 o 
  -1  10   1       25.24       26.91      2.47 o 
   0  10   1        1.35        3.47      1.02 o 
   1  10   1       25.37       28.33      2.20 o 
   2  10   1        1.87        4.25      1.13 o 
   1   0   2      488.16      507.49     22.28 o 
   2   0   2     3604.73     3844.18     69.94 o 
   3   0   2      642.98      738.98     23.77 o 
   4   0   2     1852.80     1961.11     17.13 o 
   5   0   2       18.65       15.11      1.11 o 
   6   0   2       26.23       28.86      1.92 o 
   7   0   2       16.22       19.37      1.61 o 
  -7   1   2        2.40        4.98      0.86 o 
  -6   1   2        8.86        7.33      1.43 o 
  -5   1   2       14.05       14.06      1.13 o 
  -4   1   2      161.37      157.31      7.48 o 
  -3   1   2     2252.08     2524.47    103.18 o 
  -2   1   2     1752.52     1902.62     72.37 o 
  -1   1   2     1120.23     1379.96     71.44 o 
   0   1   2       98.12       87.25      9.40 o 
   1   1   2     1101.16     1353.60     82.40 o 
   2   1   2     1718.71     1800.23     90.84 o 
   3   1   2     2229.97     2221.90    118.38 o 
   4   1   2      160.86      147.19      6.55 o 
   5   1   2       13.89       15.57      1.15 o 
   6   1   2        8.22        6.84      1.32 o 
   7   1   2        2.55        3.96      1.15 o 
  -7   2   2        2.36        4.19      1.09 o 
  -6   2   2        0.22        0.65      0.95 o 
  -5   2   2      171.76      166.81     11.83 o 
  -4   2   2      132.73      124.85      4.61 o 
  -3   2   2      429.97      457.17     11.42 o 
  -2   2   2       96.27      113.83      2.37 o 
  -1   2   2      451.13      471.56     17.39 o 
   0   2   2      103.18      151.04     11.55 o 
   1   2   2      450.86      449.02     22.09 o 
   2   2   2       98.12      106.58      6.65 o 
   3   2   2      414.08      401.09     21.51 o 
   4   2   2      133.70      135.75      8.87 o 
   5   2   2      169.95      173.59      7.35 o 
   6   2   2        0.16        0.96      0.89 o 
   7   2   2        2.61        6.60      1.16 o 
  -7   3   2       12.89       16.94      1.87 o 
  -6   3   2       15.82       15.33      1.84 o 
  -5   3   2       14.75       14.44      1.70 o 
  -4   3   2      161.85      156.93      8.65 o 
  -3   3   2      296.88      364.79      5.91 o 
  -2   3   2     2220.62     2544.23     62.24 o 
  -1   3   2      887.62      948.74     25.78 o 
   0   3   2       10.76       10.66      3.01 o 
   1   3   2      893.18      921.82     36.18 o 
   2   3   2     2214.91     2415.68    108.08 o 
   3   3   2      295.63      337.81     15.89 o 
   4   3   2      163.01      158.40      8.05 o 
   5   3   2       13.96       15.17      4.22 o 
   6   3   2       14.98       19.93      1.78 o 
   7   3   2       13.01       14.92      2.83 o 
  -7   4   2        1.08        6.21      2.14 o 
  -6   4   2       51.11       48.89      2.88 o 
  -5   4   2       35.44       37.81      2.21 o 
  -4   4   2      252.75      268.63     13.66 o 
  -3   4   2       43.55       47.55      1.21 o 
  -2   4   2      121.32      122.40      2.48 o 
  -1   4   2      305.26      337.49      7.49 o 
   0   4   2      555.87      555.54     24.26 o 
   1   4   2      304.64      336.66     14.61 o 
   2   4   2      127.16      118.82      8.21 o 
   3   4   2       41.04       41.26      2.75 o 
   4   4   2      252.98      269.13     21.47 o 
   5   4   2       36.77       34.62      2.09 o 
   6   4   2       49.62       47.23      2.51 o 
   7   4   2        1.08        4.42      1.04 o 
  -6   5   2       11.36       12.31      1.74 o 
  -5   5   2       26.99       25.22      4.30 o 
  -4   5   2       12.01       13.61      1.24 o 
  -3   5   2      559.85      562.23     16.77 o 
  -2   5   2      107.53      106.49      2.24 o 
  -1   5   2      157.06      171.42      4.43 o 
   0   5   2      131.11      119.65      6.34 o 
   1   5   2      151.26      167.86      9.84 o 
   2   5   2      109.32      104.61      5.98 o 
   3   5   2      565.81      514.71     23.17 o 
   4   5   2       10.44       11.36      1.27 o 
   5   5   2       28.08       24.09      1.81 o 
   6   5   2       11.88       14.24      1.83 o 
  -6   6   2        0.61        2.49      0.93 o 
  -5   6   2       83.80       78.47      3.35 o 
  -4   6   2        3.05        2.35      0.98 o 
  -3   6   2      143.28      124.39      5.82 o 
  -2   6   2       27.46       26.26      1.17 o 
  -1   6   2      349.04      316.33     12.98 o 
   0   6   2      117.43      113.98      7.46 o 
   1   6   2      350.06      315.90     21.97 o 
   2   6   2       27.99       25.27      1.96 o 
   3   6   2      136.68      118.24      7.25 o 
   4   6   2        2.92        3.54      0.79 o 
   5   6   2       84.25       70.68      5.99 o 
   6   6   2        0.60        3.75      0.87 o 
  -5   7   2       38.03       30.97      2.13 o 
  -4   7   2       27.17       30.38      1.69 o 
  -3   7   2      152.62      134.05      7.23 o 
  -2   7   2      246.70      249.32      3.86 o 
  -1   7   2      256.78      259.84      9.66 o 
   0   7   2      155.58      142.57     13.18 o 
   1   7   2      251.46      238.33     17.68 o 
   2   7   2      251.32      237.95     18.06 o 
   3   7   2      150.06      136.50     12.49 o 
   4   7   2       27.37       34.22      3.03 o 
   5   7   2       37.60       33.30      2.26 o 
  -5   8   2        1.60        5.35      1.17 o 
  -4   8   2       33.96       33.25      3.64 o 
  -3   8   2       26.38       25.08      1.51 o 
  -2   8   2      256.98      236.97      4.04 o 
  -1   8   2        1.46        3.91      0.82 o 
   0   8   2      276.14      258.66      8.92 o 
   1   8   2        1.55        3.75      0.83 o 
   2   8   2      267.03      228.36      9.41 o 
   3   8   2       26.17       24.20      1.86 o 
   4   8   2       33.46       32.05      3.38 o 
   5   8   2        1.61        8.43      1.09 o 
  -4   9   2       31.41       34.61      2.74 o 
  -3   9   2        9.63       15.52      1.47 o 
  -2   9   2       65.83       65.18      2.26 o 
  -1   9   2       20.77       22.91      2.06 o 
   0   9   2       31.31       32.45      2.55 o 
   1   9   2       20.36       23.87      2.04 o 
   2   9   2       66.47       61.64      2.23 o 
   3   9   2        9.06       12.87      1.59 o 
   4   9   2       31.45       33.72      4.67 o 
  -2  10   2        0.06        1.27      1.49 o 
  -1  10   2       18.65       25.91      2.10 o 
   0  10   2        0.26        3.83      1.03 o 
   1  10   2       18.43       22.27      2.06 o 
   2  10   2        0.07        4.17      1.15 o 
   1   0   3      307.80      311.00     19.29 o 
   2   0   3     1827.18     2032.00     56.76 o 
   3   0   3      358.69      408.44     13.23 o 
   4   0   3      290.83      306.16     25.42 o 
   5   0   3       22.60       24.42      1.30 o 
   6   0   3       12.51       16.16      1.40 o 
   7   0   3       15.97       18.91      1.73 o 
  -7   1   3       21.21       23.02      1.75 o 
  -6   1   3       52.03       40.85      2.25 o 
  -5   1   3      146.66      125.91      8.56 o 
  -4   1   3      370.44      367.75     15.61 o 
  -3   1   3      127.75      141.19      5.99 o 
  -2   1   3      719.05      762.38     29.46 o 
  -1   1   3     7590.98     7204.17    234.96 o 
   0   1   3     1007.59      943.83     48.90 o 
   1   1   3     7577.71     7190.82    421.75 o 
   2   1   3      734.37      817.35     39.75 o 
   3   1   3      125.74      139.37      4.56 o 
   4   1   3      380.90      369.10      4.65 o 
   5   1   3      146.87      123.05      4.99 o 
   6   1   3       51.82       46.30      1.83 o 
   7   1   3       21.45       20.16      1.81 o 
  -7   2   3        4.93       13.06      2.51 o 
  -6   2   3        4.85        6.63      1.82 o 
  -5   2   3       10.04       11.50      1.59 o 
  -4   2   3       30.23       27.15      3.96 o 
  -3   2   3      299.11      304.41      5.64 o 
  -2   2   3      116.55      113.75      5.18 o 
  -1   2   3     4815.64     5137.95    288.16 o 
   0   2   3      763.23      953.70     80.20 o 
   1   2   3     4831.81     5044.35    302.29 o 
   2   2   3      118.49      108.96      6.86 o 
   3   2   3      300.13      275.78     17.42 o 
   4   2   3       28.89       27.08      1.19 o 
   5   2   3       10.21       13.34      1.82 o 
   6   2   3        4.82        9.32      1.36 o 
   7   2   3        5.14        8.80      3.11 o 
  -7   3   3        2.15        5.50      1.20 o 
  -6   3   3        1.04        1.86      1.04 o 
  -5   3   3      102.36       96.74      3.28 o 
  -4   3   3       94.79       94.96      3.05 o 
  -3   3   3      926.99      984.07     18.19 o 
  -2   3   3      697.73      855.29     31.11 o 
  -1   3   3     2082.29     2222.66    108.74 o 
   0   3   3       43.60       40.40      3.60 o 
   1   3   3     2083.48     2110.52    156.60 o 
   2   3   3      702.16      798.96     44.67 o 
   3   3   3      916.25      902.37     52.08 o 
   4   3   3       90.28       90.22      4.02 o 
   5   3   3      104.15       95.85      3.17 o 
   6   3   3        1.07        4.11      1.13 o 
   7   3   3        2.37        6.20      1.17 o 
  -7   4   3        0.19        4.20      1.02 o 
  -6   4   3        0.06        1.82      0.98 o 
  -5   4   3        6.91        9.61      1.47 o 
  -4   4   3      762.50      735.91     27.23 o 
  -3   4   3       14.88       13.04      1.00 o 
  -2   4   3     2202.52     2256.84     85.14 o 
  -1   4   3      398.88      487.57     23.52 o 
   0   4   3     3914.54     4343.93    291.11 o 
   1   4   3      409.25      510.47     37.83 o 
   2   4   3     2182.61     2089.72    101.46 o 
   3   4   3       15.20       12.30      0.68 o 
   4   4   3      768.11      761.72     74.37 o 
   5   4   3        7.32        8.93      1.53 o 
   6   4   3        0.09        3.09      0.98 o 
   7   4   3        0.22        2.24      0.88 o 
  -6   5   3        1.34        3.57      1.07 o 
  -5   5   3       17.31       21.33      2.10 o 
  -4   5   3       32.88       36.28      2.46 o 
  -3   5   3      431.15      424.86      5.66 o 
  -2   5   3       32.25       31.23      1.42 o 
  -1   5   3      211.11      214.26     14.78 o 
   0   5   3       17.04       26.19      1.06 o 
   1   5   3      214.57      226.05     16.50 o 
   2   5   3       35.35       31.10      2.05 o 
   3   5   3      434.15      391.59     24.35 o 
   4   5   3       31.91       32.29      4.51 o 
   5   5   3       18.37       20.35      1.78 o 
   6   5   3        1.36        5.58      1.14 o 
  -6   6   3        7.73       13.66      1.64 o 
  -5   6   3       15.00       16.31      1.96 o 
  -4   6   3        7.98       11.29      1.66 o 
  -3   6   3      217.41      203.07      6.57 o 
  -2   6   3       12.36       16.41      1.04 o 
  -1   6   3      460.10      435.74     25.16 o 
   0   6   3       36.48       41.73      3.29 o 
   1   6   3      461.86      432.54     56.16 o 
   2   6   3       12.38       16.05      1.05 o 
   3   6   3      221.93      201.61     14.62 o 
   4   6   3        8.57       12.12      2.67 o 
   5   6   3       14.89       16.03      3.56 o 
   6   6   3        7.93       12.84      2.51 o 
  -5   7   3       28.23       34.99      4.77 o 
  -4   7   3       84.02       73.61      2.77 o 
  -3   7   3       29.34       29.45      1.62 o 
  -2   7   3        7.06        8.24      1.21 o 
  -1   7   3       42.22       39.51      1.68 o 
   0   7   3        0.75        1.24      1.11 o 
   1   7   3       40.68       33.91      1.63 o 
   2   7   3        6.31        8.11      1.47 o 
   3   7   3       29.69       31.85      1.68 o 
   4   7   3       84.31       77.99      9.25 o 
   5   7   3       28.57       36.76      2.61 o 
  -5   8   3        2.93        6.40      1.17 o 
  -4   8   3       31.45       27.60      1.79 o 
  -3   8   3       34.17       33.50      2.22 o 
  -2   8   3       37.50       40.35      4.03 o 
  -1   8   3       22.40       21.65      1.89 o 
   0   8   3        0.12       -1.06      1.17 o 
   1   8   3       21.88       20.74      1.38 o 
   2   8   3       38.09       36.92      2.32 o 
   3   8   3       33.87       31.97      3.30 o 
   4   8   3       32.01       30.31      3.66 o 
   5   8   3        2.94        7.13      1.01 o 
  -4   9   3        5.60        8.28      1.10 o 
  -3   9   3       60.77       59.46      3.12 o 
  -2   9   3       20.44       20.36      1.67 o 
  -1   9   3        6.61       11.07      1.68 o 
   0   9   3       52.37       44.43      2.50 o 
   1   9   3        6.75       11.35      1.21 o 
   2   9   3       20.04       22.13      1.85 o 
   3   9   3       60.00       54.12     10.81 o 
   4   9   3        5.24        8.52      1.35 o 
  -2  10   3        2.23        3.38      1.61 o 
  -1  10   3       86.50       79.32      3.38 o 
   0  10   3        3.31        4.13      1.79 o 
   1  10   3       86.96       78.27      3.32 o 
   2  10   3        2.31        7.64      1.35 o 
   0   0   4      979.11     1106.58    132.75 o 
   1   0   4     1561.72     1864.11     98.27 o 
   2   0   4      813.34      741.59     31.79 o 
   3   0   4       15.36       11.00      0.61 o 
   4   0   4      105.08       97.62      2.44 o 
   5   0   4        0.51        0.65      0.78 o 
   6   0   4       14.92       17.65      1.47 o 
   7   0   4        0.02        3.11      0.75 o 
  -7   1   4        1.10        4.74      0.85 o 
  -6   1   4        5.33        5.63      1.36 o 
  -5   1   4       55.56       53.55      2.85 o 
  -4   1   4      371.37      373.77     16.28 o 
  -3   1   4      742.92      834.93     29.25 o 
  -2   1   4     2559.73     2474.96     71.20 o 
  -1   1   4    15289.67    13108.55    378.17 o 
   0   1   4      116.55      125.39      5.20 o 
   1   1   4    15350.80    14452.85    925.74 o 
   2   1   4     2574.60     2748.65     80.44 o 
   3   1   4      759.44      874.92     24.08 o 
   4   1   4      366.49      362.40      6.43 o 
   5   1   4       53.29       51.10      3.66 o 
   6   1   4        4.51        4.92      0.90 o 
   7   1   4        0.99        3.58      1.02 o 
  -7   2   4       18.33       16.85      1.93 o 
  -6   2   4       15.56       10.04      1.89 o 
  -5   2   4      515.76      468.74     22.45 o 
  -4   2   4        1.41        4.59      1.04 o 
  -3   2   4      132.84      144.86      4.97 o 
  -2   2   4     1473.67     1628.49     56.96 o 
  -1   2   4      484.20      536.98     26.90 o 
   0   2   4      745.71      786.19     73.24 o 
   1   2   4      483.15      512.85     29.99 o 
   2   2   4     1490.41     1635.11    110.91 o 
   3   2   4      135.20      146.92      9.47 o 
   4   2   4        1.37        6.31      0.62 o 
   5   2   4      515.69      474.75     12.09 o 
   6   2   4       16.06       11.23      3.40 o 
   7   2   4       18.43       21.93      3.20 o 
  -7   3   4        0.27        5.57      1.13 o 
  -6   3   4       13.44       15.36      1.82 o 
  -5   3   4      164.85      153.16      5.57 o 
  -4   3   4       38.34       44.75      3.23 o 
  -3   3   4       31.75       39.09      3.33 o 
  -2   3   4      691.65      745.48     31.91 o 
  -1   3   4      306.33      321.65     20.22 o 
   0   3   4        9.64       12.41      1.34 o 
   1   3   4      295.06      291.56     19.35 o 
   2   3   4      694.12      715.19     45.52 o 
   3   3   4       30.18       31.66      2.47 o 
   4   3   4       37.62       46.34      3.79 o 
   5   3   4      166.04      140.78      3.78 o 
   6   3   4       13.48       16.13      1.74 o 
   7   3   4        0.26        2.65      1.32 o 
  -7   4   4       10.12       12.02      1.54 o 
  -6   4   4       80.31       69.84      3.06 o 
  -5   4   4       81.68       70.35      2.84 o 
  -4   4   4      495.44      504.65     11.86 o 
  -3   4   4      161.39      172.36      5.51 o 
  -2   4   4      150.72      164.09      5.24 o 
  -1   4   4      543.26      627.50     39.16 o 
   0   4   4       17.05       32.43      2.16 o 
   1   4   4      530.82      672.88     59.07 o 
   2   4   4      154.86      157.57     11.55 o 
   3   4   4      157.41      155.54     10.69 o 
   4   4   4      498.42      509.00     45.16 o 
   5   4   4       80.41       64.97      3.73 o 
   6   4   4       80.79       67.34      3.16 o 
   7   4   4       10.09       10.17      1.65 o 
  -6   5   4       13.14       18.66      2.01 o 
  -5   5   4        5.10        3.88      1.13 o 
  -4   5   4       94.90       91.13      2.45 o 
  -3   5   4      428.11      424.90     18.28 o 
  -2   5   4      183.76      212.86     12.36 o 
  -1   5   4      454.53      475.89     36.62 o 
   0   5   4       71.42       87.19      8.54 o 
   1   5   4      459.43      465.07     67.51 o 
   2   5   4      186.23      196.14     18.89 o 
   3   5   4      430.24      420.49     34.55 o 
   4   5   4       96.56       90.54     11.95 o 
   5   5   4        4.57        6.22      1.40 o 
   6   5   4       13.55       18.05      1.95 o 
  -6   6   4        2.84        6.73      1.28 o 
  -5   6   4       32.27       31.83      2.15 o 
  -4   6   4        5.70        6.42      1.01 o 
  -3   6   4       16.59       23.09      2.51 o 
  -2   6   4       25.44       26.72      1.24 o 
  -1   6   4       70.72       66.95      4.72 o 
   0   6   4        6.47        7.87      0.99 o 
   1   6   4       69.20       62.75      9.60 o 
   2   6   4       24.93       26.80      1.18 o 
   3   6   4       14.31       17.96      1.16 o 
   4   6   4        6.20        6.18      1.27 o 
   5   6   4       33.62       34.53      2.37 o 
   6   6   4        2.86        8.65      1.59 o 
  -5   7   4       40.41       37.91      2.60 o 
  -4   7   4       27.12       28.70      3.36 o 
  -3   7   4      176.39      151.03      7.92 o 
  -2   7   4      310.44      299.84     10.55 o 
  -1   7   4      162.86      160.35     11.24 o 
   0   7   4      644.75      615.04     67.64 o 
   1   7   4      158.17      141.79     21.95 o 
   2   7   4      303.37      259.86     23.30 o 
   3   7   4      173.82      149.32     15.48 o 
   4   7   4       27.39       29.42      3.26 o 
   5   7   4       41.21       41.98      5.33 o 
  -4   8   4       13.18       17.32      2.07 o 
  -3   8   4       17.36       18.68      1.35 o 
  -2   8   4       21.91       23.03      1.50 o 
  -1   8   4       18.51       16.21      1.78 o 
   0   8   4       41.12       41.67      3.38 o 
   1   8   4       18.42       15.73      2.38 o 
   2   8   4       20.84       19.34      2.09 o 
   3   8   4       16.93       15.80      3.77 o 
   4   8   4       12.65       17.51      1.61 o 
  -3   9   4        9.21       13.56      1.55 o 
  -2   9   4       55.51       56.27      2.62 o 
  -1   9   4       71.99       66.44      3.24 o 
   0   9   4       46.01       43.57      2.47 o 
   1   9   4       70.00       64.37      2.23 o 
   2   9   4       54.94       50.29      3.54 o 
   3   9   4        8.77       12.40      2.23 o 
  -2  10   4        3.39        5.55      1.70 o 
  -1  10   4        7.28       12.83      1.81 o 
   0  10   4        1.58        6.28      1.32 o 
   1  10   4        7.19       12.61      1.69 o 
   2  10   4        3.37        5.14      0.87 o 
   1   0   5     6095.48     6029.23    265.79 o 
   2   0   5     2691.25     2683.51    177.56 o 
   3   0   5        0.24        4.67      0.42 o 
   4   0   5       55.60       71.76      3.29 o 
   5   0   5      181.88      160.49     11.00 o 
   6   0   5        1.62        2.17      0.82 o 
   7   0   5        1.45        8.95      1.63 o 
  -7   1   5        3.20        4.83      0.79 o 
  -6   1   5       33.89       26.04      1.94 o 
  -5   1   5       46.10       42.91      4.86 o 
  -4   1   5       97.67       96.02      5.14 o 
  -3   1   5      780.45      756.45     29.19 o 
  -2   1   5      369.85      431.37     13.87 o 
  -1   1   5     6933.36     7112.50    250.16 o 
   0   1   5      619.25      619.06     30.59 o 
   1   1   5     6980.64     7769.61    211.60 o 
   2   1   5      377.69      499.43     11.49 o 
   3   1   5      772.95      775.29     23.34 o 
   4   1   5       92.77       89.18      1.61 o 
   5   1   5       48.66       42.03      1.64 o 
   6   1   5       35.15       31.63      1.56 o 
   7   1   5        3.40        3.34      0.86 o 
  -7   2   5       14.80       20.42      2.00 o 
  -6   2   5        0.05        0.86      0.94 o 
  -5   2   5      392.94      339.12     19.96 o 
  -4   2   5      102.60       94.28      9.05 o 
  -3   2   5     1017.76     1069.95     46.86 o 
  -2   2   5      157.86      152.83      6.04 o 
  -1   2   5      951.44     1077.78     54.69 o 
   0   2   5        5.59        6.83      0.84 o 
   1   2   5      985.91     1101.24     66.03 o 
   2   2   5      160.81      159.58     11.49 o 
   3   2   5     1024.91     1059.70     69.67 o 
   4   2   5      101.37       98.44      3.22 o 
   5   2   5      394.57      334.14      4.31 o 
   6   2   5        0.01        0.40      1.69 o 
   7   2   5       14.53       25.02      2.43 o 
  -7   3   5       19.30       24.84      2.57 o 
  -6   3   5        5.12        6.49      1.31 o 
  -5   3   5      218.54      190.86      8.32 o 
  -4   3   5       39.19       38.88      2.46 o 
  -3   3   5       70.06       55.16      1.53 o 
  -2   3   5      335.74      392.74     19.35 o 
  -1   3   5     1044.27     1292.53     78.81 o 
   0   3   5      243.12      293.93     27.74 o 
   1   3   5     1046.68     1217.22     68.19 o 
   2   3   5      336.90      379.61     23.80 o 
   3   3   5       65.54       51.57      3.07 o 
   4   3   5       40.27       38.55      2.38 o 
   5   3   5      217.06      168.63     12.45 o 
   6   3   5        5.15        5.36      1.24 o 
   7   3   5       19.42       24.69      1.80 o 
  -6   4   5       13.53       24.17      1.88 o 
  -5   4   5        9.42        9.24      1.52 o 
  -4   4   5      230.81      225.49      7.58 o 
  -3   4   5       35.74       36.75      2.97 o 
  -2   4   5     1430.68     1477.53     64.89 o 
  -1   4   5      258.54      297.36     22.58 o 
   0   4   5     3715.53     4084.09    361.31 o 
   1   4   5      253.20      326.26     29.16 o 
   2   4   5     1409.22     1360.60     81.34 o 
   3   4   5       33.44       31.12      1.70 o 
   4   4   5      235.03      216.41     15.10 o 
   5   4   5       10.60       12.24      2.87 o 
   6   4   5       13.68       23.46      1.80 o 
  -6   5   5       18.32       24.04      1.92 o 
  -5   5   5        2.19        3.38      1.00 o 
  -4   5   5        3.60        4.12      0.94 o 
  -3   5   5       24.70       21.66      1.35 o 
  -2   5   5      191.37      181.60      9.39 o 
  -1   5   5        4.52        4.09      0.58 o 
   0   5   5      910.63     1073.05     98.13 o 
   1   5   5        4.99        4.23      0.92 o 
   2   5   5      188.18      167.19     17.82 o 
   3   5   5       22.24       20.04      0.96 o 
   4   5   5        3.23        2.96      0.80 o 
   5   5   5        2.37        3.44      1.08 o 
   6   5   5       18.54       21.84      1.70 o 
  -6   6   5       10.26       16.32      2.01 o 
  -5   6   5        4.12        6.90      1.88 o 
  -4   6   5       33.32       31.66      3.43 o 
  -3   6   5        9.48       12.21      1.54 o 
  -2   6   5       29.54       27.78      1.43 o 
  -1   6   5      787.44      795.50     59.34 o 
   0   6   5       22.81       21.31      1.53 o 
   1   6   5      772.59      734.25    149.89 o 
   2   6   5       28.78       25.49      6.08 o 
   3   6   5        9.49       10.25      0.98 o 
   4   6   5       32.60       32.72      2.94 o 
   5   6   5        3.94        5.42      0.96 o 
   6   6   5       10.52       16.67      4.45 o 
  -5   7   5       17.84       18.42      1.86 o 
  -4   7   5       60.68       57.92      2.17 o 
  -3   7   5       89.18       84.63      2.57 o 
  -2   7   5       66.91       62.77      3.36 o 
  -1   7   5        8.46       11.46      1.77 o 
   0   7   5        5.40        9.33      2.68 o 
   1   7   5       10.14       12.06      1.59 o 
   2   7   5       63.31       49.99      4.04 o 
   3   7   5       90.85       80.60      5.17 o 
   4   7   5       60.97       59.50      6.86 o 
   5   7   5       18.22       20.21      1.68 o 
  -4   8   5       27.10       30.78      1.63 o 
  -3   8   5        9.36       14.85      1.89 o 
  -2   8   5        8.60       11.45      1.30 o 
  -1   8   5       34.78       32.12      2.53 o 
   0   8   5        0.34        0.17      1.16 o 
   1   8   5       35.45       35.35      2.43 o 
   2   8   5        8.90        8.92      1.18 o 
   3   8   5        9.63       13.68      1.42 o 
   4   8   5       27.41       25.89      3.85 o 
  -3   9   5       20.85       32.06      2.01 o 
  -2   9   5        3.21        5.37      2.19 o 
  -1   9   5       26.89       26.08      2.26 o 
   0   9   5        4.32        2.07      1.32 o 
   1   9   5       27.19       26.98      2.56 o 
   2   9   5        3.19        5.26      1.45 o 
   3   9   5       20.14       26.78      8.50 o 
  -2  10   5        0.36        3.33      1.31 o 
  -1  10   5       55.79       57.45      4.43 o 
   0  10   5        8.43        9.78      1.72 o 
   1  10   5       56.18       58.72      6.74 o 
   2  10   5        0.36        2.86      0.80 o 
   0   0   6    19784.50    17442.66    100.06 o 
   1   0   6       37.85       41.85      2.27 o 
   2   0   6     1150.96     1139.05     85.01 o 
   3   0   6        6.93        5.14      0.55 o 
   4   0   6       27.18       26.22      0.91 o 
   5   0   6        0.03       -0.38      0.80 o 
   6   0   6        2.99        2.92      0.80 o 
   7   0   6        2.79        7.73      1.08 o 
  -7   1   6        7.34       11.05      1.17 o 
  -6   1   6       21.38       21.95      1.79 o 
  -5   1   6       63.88       49.28      2.39 o 
  -4   1   6       19.95       27.83      1.99 o 
  -3   1   6      782.97      702.38     22.12 o 
  -2   1   6     1038.47      952.99     40.92 o 
  -1   1   6     4717.82     4672.10    206.07 o 
   0   1   6     4218.04     4256.02    157.88 o 
   1   1   6     4679.29     5057.68    110.58 o 
   2   1   6     1038.95     1098.69     28.87 o 
   3   1   6      777.87      683.36     34.25 o 
   4   1   6       20.15       26.47      1.50 o 
   5   1   6       65.59       51.41      2.68 o 
   6   1   6       21.74       24.77      1.58 o 
   7   1   6        7.13        8.89      1.33 o 
  -7   2   6        2.40        6.73      1.43 o 
  -6   2   6       29.64       27.48      2.26 o 
  -5   2   6       14.47       18.50      1.94 o 
  -4   2   6      135.14      131.02      9.25 o 
  -3   2   6      408.57      359.63     15.14 o 
  -2   2   6      670.36      736.57     26.12 o 
  -1   2   6     1883.06     2002.24    100.85 o 
   0   2   6       79.35       60.56      5.91 o 
   1   2   6     1899.50     1934.32     93.79 o 
   2   2   6      673.22      756.55     52.48 o 
   3   2   6      407.22      347.38     24.44 o 
   4   2   6      134.40      134.43      3.83 o 
   5   2   6       14.17       19.80      1.34 o 
   6   2   6       29.60       29.65      5.74 o 
   7   2   6        2.48        5.23      1.47 o 
  -7   3   6        8.24       14.42      1.80 o 
  -6   3   6       18.90       23.29      1.95 o 
  -5   3   6       35.33       30.39      2.16 o 
  -4   3   6       19.89       23.57      2.27 o 
  -3   3   6       34.37       32.90      1.90 o 
  -2   3   6      128.53      185.18      8.56 o 
  -1   3   6      113.44      130.09      8.12 o 
   0   3   6       13.48        9.88      1.54 o 
   1   3   6      114.99      138.47      9.64 o 
   2   3   6      128.11      179.20     11.23 o 
   3   3   6       35.58       31.21      2.20 o 
   4   3   6       21.34       23.20      1.32 o 
   5   3   6       32.85       30.24      1.57 o 
   6   3   6       19.16       22.70      2.02 o 
   7   3   6        8.27       12.39      1.58 o 
  -6   4   6       20.57       17.66      1.91 o 
  -5   4   6       61.03       51.88      2.54 o 
  -4   4   6       16.25       22.62      1.32 o 
  -3   4   6       84.07       70.28      3.56 o 
  -2   4   6      214.36      231.54     10.04 o 
  -1   4   6       76.81       78.66      4.39 o 
   0   4   6      641.02      730.02     76.60 o 
   1   4   6       74.73       87.68      9.24 o 
   2   4   6      213.49      220.66     16.83 o 
   3   4   6       83.08       68.87      5.25 o 
   4   4   6       15.94       18.94      1.08 o 
   5   4   6       58.82       50.50      2.40 o 
   6   4   6       21.03       19.39      3.60 o 
  -6   5   6       16.64       19.68      1.84 o 
  -5   5   6       12.13       12.25      1.95 o 
  -4   5   6      148.28      140.96      5.79 o 
  -3   5   6       74.41       76.31      2.49 o 
  -2   5   6      346.26      349.98     22.09 o 
  -1   5   6       18.16       15.96      1.79 o 
   0   5   6      699.97      797.26     74.58 o 
   1   5   6       18.03       15.17      2.81 o 
   2   5   6      350.60      318.87     23.47 o 
   3   5   6       78.46       76.85      5.18 o 
   4   5   6      146.71      146.43     15.16 o 
   5   5   6       11.37       12.59      1.63 o 
   6   5   6       16.89       20.34      2.89 o 
  -6   6   6        6.14       11.12      1.57 o 
  -5   6   6       26.10       28.07      1.97 o 
  -4   6   6       13.51       15.76      1.38 o 
  -3   6   6       13.21       18.43      1.34 o 
  -2   6   6      100.78      100.66      6.79 o 
  -1   6   6      270.27      307.16     28.62 o 
   0   6   6       19.39       22.06      3.97 o 
   1   6   6      278.55      305.81     55.37 o 
   2   6   6      101.32       95.74     18.53 o 
   3   6   6       11.89       15.83      1.21 o 
   4   6   6       13.44       15.60      2.18 o 
   5   6   6       27.10       29.55      4.16 o 
   6   6   6        5.94       10.30      1.48 o 
  -5   7   6       21.82       26.25      3.37 o 
  -4   7   6       58.18       60.74      2.43 o 
  -3   7   6      100.90       85.37      2.57 o 
  -2   7   6       49.53       45.31      2.15 o 
  -1   7   6      105.63      106.95      7.18 o 
   0   7   6       43.51       50.98     12.78 o 
   1   7   6      110.07       98.34     18.03 o 
   2   7   6       49.32       43.17      7.94 o 
   3   7   6      102.34       78.95      5.43 o 
   4   7   6       58.52       61.48      8.12 o 
   5   7   6       21.93       23.84      2.07 o 
  -4   8   6       51.00       50.27      2.63 o 
  -3   8   6        9.11       12.88      1.30 o 
  -2   8   6       57.60       58.80      2.33 o 
  -1   8   6        3.19        4.08      1.16 o 
   0   8   6      252.59      247.52     40.05 o 
   1   8   6        3.16        3.85      2.55 o 
   2   8   6       58.52       54.08      7.18 o 
   3   8   6        9.24        8.76      1.57 o 
   4   8   6       49.92       42.78      5.76 o 
  -3   9   6        9.71       13.94      1.69 o 
  -2   9   6        3.04        5.64      1.66 o 
  -1   9   6       58.44       59.36      5.48 o 
   0   9   6        8.25        8.96      1.65 o 
   1   9   6       58.61       54.38      4.43 o 
   2   9   6        3.14        3.07      0.77 o 
   3   9   6       10.25       12.76      1.61 o 
  -2  10   6        2.55        7.82      1.77 o 
  -1  10   6       24.07       23.51      1.85 o 
   0  10   6        2.30        5.42      1.87 o 
   1  10   6       23.78       23.55      1.84 o 
   2  10   6        2.49        3.24      1.02 o 
   1   0   7      811.40      819.53     50.02 o 
   2   0   7      118.87      111.89      5.62 o 
   3   0   7        1.43        6.57      0.48 o 
   4   0   7      321.85      267.02      9.15 o 
   5   0   7        9.94        7.76      0.83 o 
   6   0   7       77.83       72.09      2.85 o 
   7   0   7        0.10        3.48      0.75 o 
  -7   1   7        3.70        7.44      0.96 o 
  -6   1   7       19.52       25.43      2.04 o 
  -5   1   7       62.27       46.87      3.31 o 
  -4   1   7      135.24      129.56      5.71 o 
  -3   1   7      260.36      224.04      7.20 o 
  -2   1   7      156.06      151.48      7.97 o 
  -1   1   7      579.29      545.39     29.77 o 
   0   1   7      329.30      293.30     15.13 o 
   1   1   7      545.53      543.28     19.87 o 
   2   1   7      153.01      173.51      5.13 o 
   3   1   7      254.86      223.44     14.27 o 
   4   1   7      135.12      132.50      3.03 o 
   5   1   7       61.89       49.72      1.74 o 
   6   1   7       19.97       25.24      2.11 o 
   7   1   7        3.65        6.89      1.90 o 
  -7   2   7       14.59       18.77      1.72 o 
  -6   2   7        4.82        7.63      1.52 o 
  -5   2   7       39.92       27.79      2.04 o 
  -4   2   7       35.58       30.35      2.74 o 
  -3   2   7      456.57      401.29     21.30 o 
  -2   2   7     1375.18     1425.50     65.12 o 
  -1   2   7     3394.14     3721.83    175.43 o 
   0   2   7     3839.83     4039.59    243.21 o 
   1   2   7     3436.56     3619.32    171.82 o 
   2   2   7     1379.31     1485.91    103.60 o 
   3   2   7      455.76      411.26     30.44 o 
   4   2   7       34.95       29.14      1.11 o 
   5   2   7       38.55       26.44      1.60 o 
   6   2   7        4.84        9.60      1.45 o 
   7   2   7       14.67       19.69      1.99 o 
  -7   3   7        3.41        8.82      1.23 o 
  -6   3   7       36.84       36.48      2.79 o 
  -5   3   7       79.90       73.97      4.59 o 
  -4   3   7        7.45       10.51      1.44 o 
  -3   3   7      238.29      236.96     19.93 o 
  -2   3   7      808.96      858.08     36.91 o 
  -1   3   7      373.32      370.96     23.74 o 
   0   3   7     1682.00     1890.85    166.75 o 
   1   3   7      375.11      411.46     36.01 o 
   2   3   7      820.33      856.69     55.62 o 
   3   3   7      235.29      224.54     17.66 o 
   4   3   7        7.47       13.08      1.50 o 
   5   3   7       80.86       80.90      5.17 o 
   6   3   7       36.74       37.13      4.14 o 
   7   3   7        3.29        7.62      1.12 o 
  -6   4   7       14.81       18.97      2.03 o 
  -5   4   7       10.71        7.90      1.45 o 
  -4   4   7       44.21       41.22      1.59 o 
  -3   4   7        2.97        3.66      0.76 o 
  -2   4   7      393.18      390.50     19.54 o 
  -1   4   7      218.67      251.87     18.00 o 
   0   4   7      872.11      912.64     95.94 o 
   1   4   7      221.06      291.67     29.78 o 
   2   4   7      393.44      370.62     29.94 o 
   3   4   7        3.10        6.66      1.48 o 
   4   4   7       45.38       42.79      3.04 o 
   5   4   7       10.17       10.57      2.65 o 
   6   4   7       14.68       21.68      4.08 o 
  -6   5   7       13.30       18.55      2.06 o 
  -5   5   7       12.72       17.91      1.97 o 
  -4   5   7      147.76      136.03      3.37 o 
  -3   5   7      339.13      313.20     19.43 o 
  -2   5   7      512.31      478.78     34.32 o 
  -1   5   7      435.60      442.70     41.16 o 
   0   5   7      613.25      667.53     68.70 o 
   1   5   7      433.67      422.60     92.90 o 
   2   5   7      513.24      453.70     54.25 o 
   3   5   7      341.00      301.52     24.77 o 
   4   5   7      145.69      134.03     14.09 o 
   5   5   7       12.51       19.10      2.41 o 
   6   5   7       13.52       18.42      5.15 o 
  -6   6   7        5.26        9.76      1.56 o 
  -5   6   7        9.83       12.54      1.64 o 
  -4   6   7        3.00        4.16      1.11 o 
  -3   6   7       71.43       60.00      3.11 o 
  -2   6   7      202.43      203.62     15.28 o 
  -1   6   7      187.63      200.20     16.25 o 
   0   6   7      438.50      395.63     69.65 o 
   1   6   7      187.06      195.66     33.32 o 
   2   6   7      200.26      187.41     44.24 o 
   3   6   7       71.10       54.43      4.08 o 
   4   6   7        3.06        5.25      1.21 o 
   5   6   7        9.83       15.33      1.74 o 
   6   6   7        5.62        9.67      1.37 o 
  -5   7   7        2.50        6.89      1.32 o 
  -4   7   7        1.65        4.99      1.26 o 
  -3   7   7        4.43        7.12      1.13 o 
  -2   7   7       33.36       34.50      1.76 o 
  -1   7   7      101.06       94.51     11.59 o 
   0   7   7        0.19        0.23      0.84 o 
   1   7   7      103.61       95.75     17.35 o 
   2   7   7       34.85       33.36      6.94 o 
   3   7   7        5.01        5.29      0.94 o 
   4   7   7        1.62        2.86      0.72 o 
   5   7   7        2.55        5.79      1.29 o 
  -4   8   7       34.93       40.79      1.86 o 
  -3   8   7       40.05       39.41      2.09 o 
  -2   8   7       50.83       51.43      2.79 o 
  -1   8   7       30.37       27.27      1.90 o 
   0   8   7       17.69       21.11      2.09 o 
   1   8   7       30.67       24.57      2.80 o 
   2   8   7       52.38       49.05      4.62 o 
   3   8   7       39.59       32.91      5.07 o 
   4   8   7       35.47       33.79      8.81 o 
  -3   9   7       25.82       24.56      2.74 o 
  -2   9   7        8.82       12.85      2.33 o 
  -1   9   7       31.31       31.58      3.00 o 
   0   9   7       47.88       55.15      5.06 o 
   1   9   7       30.77       31.83      6.47 o 
   2   9   7        9.13        9.64      1.43 o 
   3   9   7       26.22       22.98      4.67 o 
  -1  10   7       11.86       14.19      1.80 o 
   0  10   7        0.36        3.80      1.10 o 
   1  10   7       11.64       15.26      2.11 o 
   0   0   8      184.24      160.84     11.85 o 
   1   0   8       66.66       93.18      5.64 o 
   2   0   8     1654.13     1631.34     78.27 o 
   3   0   8       76.87       81.19      3.29 o 
   4   0   8      588.12      539.90     13.72 o 
   5   0   8        1.71        2.59      0.79 o 
   6   0   8       12.57       18.29      1.42 o 
   7   0   8        3.51        7.81      0.99 o 
  -7   1   8       13.57       16.99      1.38 o 
  -6   1   8        1.85        4.01      0.87 o 
  -5   1   8       33.82       33.64      2.12 o 
  -4   1   8      264.36      220.15     14.29 o 
  -3   1   8       36.79       42.78      2.42 o 
  -2   1   8     1841.28     1792.66     90.49 o 
  -1   1   8      152.59      135.28      7.85 o 
   0   1   8      886.15     1025.10     56.42 o 
   1   1   8      147.97      146.99      6.37 o 
   2   1   8     1838.87     2068.62     93.11 o 
   3   1   8       37.94       48.35      2.42 o 
   4   1   8      269.26      233.05     10.50 o 
   5   1   8       35.01       39.12      1.56 o 
   6   1   8        1.71        3.25      1.19 o 
   7   1   8       13.13       18.56      1.62 o 
  -7   2   8        0.98        9.22      2.94 o 
  -6   2   8       32.83       29.29      2.04 o 
  -5   2   8      168.72      152.02      4.01 o 
  -4   2   8      360.02      350.17     20.74 o 
  -3   2   8      466.91      481.55     35.23 o 
  -2   2   8      565.60      613.06     42.00 o 
  -1   2   8     1399.12     1452.83     81.85 o 
   0   2   8      689.17      641.87     36.44 o 
   1   2   8     1410.53     1525.76     57.34 o 
   2   2   8      568.19      632.09     41.05 o 
   3   2   8      466.45      481.39     39.76 o 
   4   2   8      357.68      346.74     20.55 o 
   5   2   8      163.07      152.57      8.04 o 
   6   2   8       31.98       32.69      1.58 o 
   7   2   8        1.04       11.38      2.04 o 
  -7   3   8        6.59       11.39      1.78 o 
  -6   3   8       11.86       14.42      1.83 o 
  -5   3   8       62.84       65.28      2.83 o 
  -4   3   8      343.26      324.96     10.84 o 
  -3   3   8      107.79       93.92      7.80 o 
  -2   3   8     1046.35     1105.94     60.53 o 
  -1   3   8      226.67      227.95     13.02 o 
   0   3   8      221.49      209.22     24.97 o 
   1   3   8      225.62      243.12     20.21 o 
   2   3   8     1024.32     1072.90     70.90 o 
   3   3   8      108.42       96.38      8.53 o 
   4   3   8      338.69      320.48     16.04 o 
   5   3   8       62.77       66.18      2.87 o 
   6   3   8       10.93       17.76      3.24 o 
   7   3   8        6.52       10.76      1.39 o 
  -6   4   8        4.65        7.47      1.42 o 
  -5   4   8        5.82        4.52      1.30 o 
  -4   4   8       33.91       30.47      1.41 o 
  -3   4   8       17.58       21.41      2.80 o 
  -2   4   8       15.99       12.91      0.85 o 
  -1   4   8       72.08       80.55      5.61 o 
   0   4   8      144.41      119.57     12.56 o 
   1   4   8       71.04       76.12     17.49 o 
   2   4   8       14.80       13.10      1.28 o 
   3   4   8       18.84       21.63      1.17 o 
   4   4   8       33.60       32.79      2.14 o 
   5   4   8        6.20        8.14      2.49 o 
   6   4   8        4.85        9.56      1.31 o 
  -6   5   8        7.16       10.45      2.59 o 
  -5   5   8       32.84       32.34      2.16 o 
  -4   5   8        0.78        5.67      1.21 o 
  -3   5   8      186.57      194.47      9.91 o 
  -2   5   8        0.53       -0.13      0.50 o 
  -1   5   8      196.00      184.96     18.91 o 
   0   5   8      561.55      579.80     56.62 o 
   1   5   8      203.42      175.45     26.94 o 
   2   5   8        0.81        0.59      0.76 o 
   3   5   8      192.71      189.95     16.06 o 
   4   5   8        0.55        2.96      0.78 o 
   5   5   8       32.14       35.70      3.69 o 
   6   5   8        6.86       11.72      1.75 o 
  -5   6   8       58.53       61.98      2.89 o 
  -4   6   8        2.20        4.29      1.83 o 
  -3   6   8      131.69      124.05      7.61 o 
  -2   6   8       77.05       68.47      4.69 o 
  -1   6   8      381.30      367.61     32.59 o 
   0   6   8       13.90       11.21      3.13 o 
   1   6   8      376.96      354.64     77.42 o 
   2   6   8       76.61       69.90     12.32 o 
   3   6   8      126.54      110.69      8.95 o 
   4   6   8        2.43        2.87      0.90 o 
   5   6   8       60.62       61.91      5.45 o 
  -5   7   8        2.38        4.21      2.51 o 
  -4   7   8        5.06       10.89      1.59 o 
  -3   7   8       10.76       12.04      1.35 o 
  -2   7   8        5.44       10.96      0.95 o 
  -1   7   8        8.75        3.89      1.05 o 
   0   7   8       10.56        9.36      2.47 o 
   1   7   8        8.57        4.65      2.41 o 
   2   7   8        5.93        9.78      2.36 o 
   3   7   8       11.13        9.59      1.16 o 
   4   7   8        5.22        4.79      0.99 o 
   5   7   8        2.35        4.87      0.86 o 
  -4   8   8       47.72       55.79      2.49 o 
  -3   8   8       26.56       27.88      2.41 o 
  -2   8   8      122.18      120.38     12.74 o 
  -1   8   8       10.16       12.41      1.70 o 
   0   8   8      112.70      105.22     17.21 o 
   1   8   8        9.75       10.74      3.32 o 
   2   8   8      122.24      113.58     21.66 o 
   3   8   8       26.16       25.11      4.61 o 
   4   8   8       46.39       52.02     13.46 o 
  -3   9   8       14.65       24.04      2.63 o 
  -2   9   8       25.47       23.39      2.60 o 
  -1   9   8        4.10        7.35      1.32 o 
   0   9   8       17.51       19.76      2.11 o 
   1   9   8        4.13        9.93      2.27 o 
   2   9   8       25.60       22.31      2.33 o 
   3   9   8       14.84       21.41      4.85 o 
  -1  10   8       17.56       21.65      2.77 o 
   0  10   8        2.78        5.40      1.16 o 
   1  10   8       17.62       22.42      1.96 o 
   1   0   9       21.73       24.44      1.61 o 
   2   0   9      414.70      353.85     18.88 o 
   3   0   9      445.52      398.85     25.93 o 
   4   0   9       35.07       30.89      1.36 o 
   5   0   9       37.53       49.21      3.42 o 
   6   0   9        0.15       -0.17      0.70 o 
   7   0   9        5.18       12.00      1.57 o 
  -7   1   9        5.23        9.68      1.49 o 
  -6   1   9       42.15       36.00      1.69 o 
  -5   1   9        2.29        5.95      2.76 o 
  -4   1   9      484.31      446.11     30.01 o 
  -3   1   9      232.41      204.16     10.84 o 
  -2   1   9       41.36       28.13      1.78 o 
  -1   1   9      283.01      270.60     14.49 o 
   0   1   9      331.49      372.77     21.95 o 
   1   1   9      284.78      293.93     10.85 o 
   2   1   9       34.62       27.48      1.43 o 
   3   1   9      226.63      237.32     11.36 o 
   4   1   9      487.29      464.26     26.54 o 
   5   1   9        2.72        5.00      0.86 o 
   6   1   9       42.03       42.63      2.18 o 
   7   1   9        5.08       14.23      4.16 o 
  -7   2   9        8.46       10.41      1.54 o 
  -6   2   9       59.10       41.74      2.77 o 
  -5   2   9       46.81       41.01      4.33 o 
  -4   2   9      100.09       83.48      4.91 o 
  -3   2   9      150.65      158.76     25.08 o 
  -2   2   9      397.76      388.04     25.25 o 
  -1   2   9     1365.28     1459.73     85.94 o 
   0   2   9      161.75      147.13      9.50 o 
   1   2   9     1414.89     1567.15     86.13 o 
   2   2   9      411.23      416.94     28.45 o 
   3   2   9      155.21      148.10     11.56 o 
   4   2   9      104.20       84.35      6.96 o 
   5   2   9       47.72       47.86      4.93 o 
   6   2   9       59.60       50.27      3.38 o 
  -6   3   9       18.54       15.08      1.82 o 
  -5   3   9       72.16       70.34      3.55 o 
  -4   3   9      104.92       94.72      3.04 o 
  -3   3   9      283.95      261.83     13.10 o 
  -2   3   9      108.16       93.85      5.42 o 
  -1   3   9      446.28      397.95     22.77 o 
   0   3   9        0.22        1.55      0.69 o 
   1   3   9      432.87      418.83     28.37 o 
   2   3   9      114.37       98.70      6.96 o 
   3   3   9      281.98      262.62     20.28 o 
   4   3   9      106.37       84.19      5.73 o 
   5   3   9       75.00       71.97      5.60 o 
   6   3   9       18.71       20.07      3.50 o 
  -6   4   9       17.39       22.65      1.98 o 
  -5   4   9       12.19       18.05      1.92 o 
  -4   4   9       20.52       16.58      1.14 o 
  -3   4   9       76.80       68.83      4.10 o 
  -2   4   9       75.19       79.41      4.76 o 
  -1   4   9       31.54       32.61      2.64 o 
   0   4   9      536.83      624.96     67.76 o 
   1   4   9       33.04       33.36      6.85 o 
   2   4   9       73.24       72.32      5.11 o 
   3   4   9       77.56       62.30      4.45 o 
   4   4   9       20.65       18.72      1.87 o 
   5   4   9       11.98       17.03      1.71 o 
   6   4   9       17.04       23.46      2.43 o 
  -6   5   9        0.62        4.36      2.43 o 
  -5   5   9       44.12       38.67      2.41 o 
  -4   5   9       32.84       37.01      1.60 o 
  -3   5   9      175.88      162.40      7.41 o 
  -2   5   9      230.41      234.57     13.74 o 
  -1   5   9      373.98      354.17     34.81 o 
   0   5   9      664.58      690.88     89.15 o 
   1   5   9      373.46      317.07     78.69 o 
   2   5   9      229.91      205.90     29.40 o 
   3   5   9      176.49      145.28     16.15 o 
   4   5   9       31.91       35.00      3.61 o 
   5   5   9       43.54       43.51      3.46 o 
   6   5   9        0.55        4.06      0.99 o 
  -5   6   9        1.42        6.99      1.39 o 
  -4   6   9       76.75       72.92      3.05 o 
  -3   6   9        7.36        8.82      1.18 o 
  -2   6   9      165.17      147.38      8.13 o 
  -1   6   9      237.27      242.55     23.06 o 
   0   6   9      121.65      118.18     21.42 o 
   1   6   9      232.90      224.74     46.68 o 
   2   6   9      171.47      154.50     30.81 o 
   3   6   9        7.61        9.12      1.09 o 
   4   6   9       78.31       66.93      7.05 o 
   5   6   9        1.34        5.64      0.94 o 
  -5   7   9        2.65        6.00      1.14 o 
  -4   7   9       11.52       15.01      2.26 o 
  -3   7   9       12.33       14.01      1.37 o 
  -2   7   9       10.51       13.99      0.97 o 
  -1   7   9       32.65       30.30      4.42 o 
   0   7   9      184.20      159.24     28.26 o 
   1   7   9       32.18       29.20      5.29 o 
   2   7   9       11.25       13.76      2.77 o 
   3   7   9       12.50       11.58      1.75 o 
   4   7   9       11.72       13.29      1.40 o 
   5   7   9        2.71        6.55      0.92 o 
  -4   8   9       20.88       26.81      1.66 o 
  -3   8   9       11.91       13.46      1.02 o 
  -2   8   9        4.58        8.44      1.64 o 
  -1   8   9       40.05       34.73      5.88 o 
   0   8   9        1.68        2.51      1.03 o 
   1   8   9       39.74       32.76      4.62 o 
   2   8   9        4.89        8.95      1.46 o 
   3   8   9       11.49       11.60      1.29 o 
   4   8   9       20.87       23.19      7.01 o 
  -3   9   9       33.75       37.33      3.15 o 
  -2   9   9       38.54       39.41      3.33 o 
  -1   9   9        7.76        9.97      2.94 o 
   0   9   9       39.56       40.04      5.92 o 
   1   9   9        7.75        8.45      1.41 o 
   2   9   9       38.89       37.94      4.83 o 
   3   9   9       33.65       37.15      5.14 o 
   0  10   9       21.02       22.24      2.41 o 
   0   0  10     1466.33     1548.87    170.73 o 
   1   0  10       99.76      106.34      5.30 o 
   2   0  10     1382.81     1406.28     95.16 o 
   3   0  10        1.60        1.41      0.26 o 
   4   0  10        9.92        5.73      0.60 o 
   5   0  10       13.31       10.18      1.07 o 
   6   0  10        5.01        7.62      1.39 o 
   7   0  10        2.14        6.44      1.21 o 
  -7   1  10        2.08        9.63      3.14 o 
  -6   1  10       28.57       25.91      1.96 o 
  -5   1  10        8.57        9.54      1.11 o 
  -4   1  10      251.03      223.08     11.66 o 
  -3   1  10      135.18      120.60      5.93 o 
  -2   1  10     1219.48     1213.86     75.98 o 
  -1   1  10      476.24      523.08     32.26 o 
   0   1  10      228.22      247.09     12.28 o 
   1   1  10      457.42      517.31     22.52 o 
   2   1  10     1232.06     1420.88     74.92 o 
   3   1  10      135.14      145.58      8.46 o 
   4   1  10      253.89      230.29     16.45 o 
   5   1  10        8.83        8.42      1.18 o 
   6   1  10       29.27       33.00      2.90 o 
   7   1  10        2.16        7.54      1.21 o 
  -7   2  10        6.55       12.28      1.51 o 
  -6   2  10        9.98       17.41      1.96 o 
  -5   2  10      101.79       87.92      4.19 o 
  -4   2  10       71.50       64.93      5.30 o 
  -3   2  10        7.63        6.86      0.77 o 
  -2   2  10      999.23      976.03     70.64 o 
  -1   2  10      367.48      348.89     23.67 o 
   0   2  10     1888.46     2135.77    139.32 o 
   1   2  10      371.82      360.40     19.66 o 
   2   2  10      993.55      997.99     64.43 o 
   3   2  10        9.02       10.25      0.74 o 
   4   2  10       71.72       58.56      5.46 o 
   5   2  10      102.02       90.03      5.61 o 
   6   2  10       10.23       16.74      1.73 o 
  -6   3  10       28.02       24.10      1.89 o 
  -5   3  10       68.61       66.71      5.06 o 
  -4   3  10       34.53       34.56      2.02 o 
  -3   3  10      393.79      375.04     30.20 o 
  -2   3  10      284.95      303.22     14.47 o 
  -1   3  10       60.99       44.91      3.84 o 
   0   3  10       49.74       61.01      7.05 o 
   1   3  10       62.08       47.50      3.01 o 
   2   3  10      286.19      283.43     19.88 o 
   3   3  10      389.55      363.30     28.00 o 
   4   3  10       32.94       27.35      1.49 o 
   5   3  10       70.51       69.66      6.53 o 
   6   3  10       27.74       19.70      2.29 o 
  -6   4  10       11.50       13.94      1.85 o 
  -5   4  10        6.28        7.32      1.58 o 
  -4   4  10       57.95       55.66      2.57 o 
  -3   4  10       25.19       29.07      1.35 o 
  -2   4  10       87.46       76.60      4.30 o 
  -1   4  10      250.49      241.60     14.46 o 
   0   4  10      141.78      148.33     14.99 o 
   1   4  10      245.37      224.70     53.39 o 
   2   4  10       87.07       75.74      6.00 o 
   3   4  10       25.57       26.79      2.71 o 
   4   4  10       58.07       54.88      4.03 o 
   5   4  10        6.40        8.44      1.02 o 
   6   4  10       12.01       12.19      2.18 o 
  -6   5  10        3.85       10.17      3.47 o 
  -5   5  10       16.46       23.12      1.94 o 
  -4   5  10        7.13        7.80      1.19 o 
  -3   5  10       72.25       62.35      4.05 o 
  -2   5  10        5.68        5.56      0.67 o 
  -1   5  10      189.41      173.84     18.03 o 
   0   5  10       28.23       23.69      3.96 o 
   1   5  10      187.80      167.48     37.82 o 
   2   5  10        5.02        4.95      0.85 o 
   3   5  10       73.50       61.92      4.20 o 
   4   5  10        7.70        8.13      0.85 o 
   5   5  10       15.90       20.31      2.44 o 
   6   5  10        4.02        4.53      1.54 o 
  -5   6  10       16.17       19.60      2.18 o 
  -4   6  10       30.81       31.36      2.97 o 
  -3   6  10      235.52      219.10     15.34 o 
  -2   6  10       12.89       17.13      1.00 o 
  -1   6  10      176.12      184.49     18.34 o 
   0   6  10      211.77      204.40     33.89 o 
   1   6  10      182.46      168.69     34.79 o 
   2   6  10       12.41       15.57      2.38 o 
   3   6  10      233.56      213.15     24.24 o 
   4   6  10       31.65       30.94      3.25 o 
   5   6  10       16.45       19.72      1.34 o 
  -5   7  10        3.83        4.37      1.49 o 
  -4   7  10        2.82        6.31      0.86 o 
  -3   7  10       19.26       19.07      1.78 o 
  -2   7  10       20.32       22.09      1.14 o 
  -1   7  10       16.83       18.55      1.69 o 
   0   7  10       11.61       13.37      1.64 o 
   1   7  10       17.44       20.62      1.83 o 
   2   7  10       18.41       17.90      5.28 o 
   3   7  10       18.99       19.20      4.34 o 
   4   7  10        3.18        4.90      0.80 o 
   5   7  10        3.70        6.52      1.11 o 
  -4   8  10        3.03        8.48      0.83 o 
  -3   8  10        5.47        7.29      0.96 o 
  -2   8  10       38.27       37.16      2.75 o 
  -1   8  10        3.58        3.18      0.96 o 
   0   8  10        7.28        9.37      2.04 o 
   1   8  10        3.31        4.78      1.21 o 
   2   8  10       37.61       33.79      4.38 o 
   3   8  10        5.26        4.60      0.86 o 
   4   8  10        3.15        8.44      2.58 o 
  -2   9  10       52.30       49.74      3.72 o 
  -1   9  10       17.56       29.80      4.23 o 
   0   9  10       56.32       48.38      6.77 o 
   1   9  10       17.83       27.74      4.78 o 
   2   9  10       51.86       45.58      5.28 o 
   1   0  11      464.48      450.25     21.38 o 
   2   0  11      149.57      148.82     11.41 o 
   3   0  11       32.35       29.92      1.82 o 
   4   0  11       27.36       27.64      1.44 o 
   5   0  11        5.26        8.37      1.45 o 
   6   0  11        0.95        3.04      0.88 o 
   7   0  11        0.06        4.06      1.46 o 
  -7   1  11        1.77        5.98      1.22 o 
  -6   1  11        3.49        4.78      1.17 o 
  -5   1  11       12.53       11.31      2.99 o 
  -4   1  11      157.37      153.39      8.14 o 
  -3   1  11      228.75      201.87      7.94 o 
  -2   1  11      399.62      387.68     31.02 o 
  -1   1  11     1303.61     1351.27     86.58 o 
   0   1  11      394.81      410.99     25.07 o 
   1   1  11     1310.92     1428.94     78.37 o 
   2   1  11      409.21      469.42     27.49 o 
   3   1  11      219.00      232.80     14.18 o 
   4   1  11      151.56      139.39     11.34 o 
   5   1  11       12.87       18.52      1.53 o 
   6   1  11        4.03        4.65      1.13 o 
   7   1  11        1.84        4.55      1.01 o 
  -6   2  11       15.77       23.40      1.96 o 
  -5   2  11       96.65       88.35      3.23 o 
  -4   2  11       49.82       51.72      2.37 o 
  -3   2  11      365.09      301.58     30.65 o 
  -2   2  11      247.49      241.76     18.25 o 
  -1   2  11      389.24      423.61     26.30 o 
   0   2  11        4.49        4.11      0.50 o 
   1   2  11      393.12      431.68     24.63 o 
   2   2  11      241.13      241.34     11.55 o 
   3   2  11      364.70      323.90     16.57 o 
   4   2  11       52.26       52.17      4.79 o 
   5   2  11       96.28       85.48      6.17 o 
   6   2  11       14.81       21.89      2.92 o 
  -6   3  11       16.88       16.42      1.93 o 
  -5   3  11        6.10        9.22      1.58 o 
  -4   3  11       29.07       26.99      1.86 o 
  -3   3  11        6.08        8.04      0.91 o 
  -2   3  11      245.54      254.95     20.21 o 
  -1   3  11      135.90      133.67      7.09 o 
   0   3  11       68.99       64.27      7.75 o 
   1   3  11      136.93      149.52      5.02 o 
   2   3  11      244.37      254.97     17.70 o 
   3   3  11        6.64        9.07      0.79 o 
   4   3  11       27.68       23.90      2.04 o 
   5   3  11        6.05        7.76      1.34 o 
   6   3  11       17.26       17.72      2.20 o 
  -6   4  11        5.56       11.48      1.80 o 
  -5   4  11       10.27       16.34      1.95 o 
  -4   4  11       61.19       53.52      4.39 o 
  -3   4  11       70.26       67.67      6.21 o 
  -2   4  11      303.53      274.18     18.02 o 
  -1   4  11      279.26      271.55     16.35 o 
   0   4  11      239.54      249.03     25.44 o 
   1   4  11      275.60      241.80     18.92 o 
   2   4  11      299.33      257.01     26.75 o 
   3   4  11       68.03       65.34      7.37 o 
   4   4  11       61.52       53.41      3.75 o 
   5   4  11       10.40       15.65      1.70 o 
   6   4  11        5.41        9.06      1.84 o 
  -6   5  11        2.43        4.98      1.81 o 
  -5   5  11       17.37       23.74      2.28 o 
  -4   5  11        3.49        6.27      1.10 o 
  -3   5  11       52.75       48.50      4.02 o 
  -2   5  11       13.07       13.89      0.90 o 
  -1   5  11      242.65      226.20     27.17 o 
   0   5  11      200.09      197.92     39.74 o 
   1   5  11      242.76      207.97     38.63 o 
   2   5  11       13.18       15.49      2.30 o 
   3   5  11       50.23       45.98      3.68 o 
   4   5  11        3.49        4.88      0.75 o 
   5   5  11       17.11       20.39      2.35 o 
   6   5  11        2.58        4.71      1.23 o 
  -5   6  11       12.37       13.71      1.77 o 
  -4   6  11       11.76       16.51      1.32 o 
  -3   6  11       91.59       94.19      6.91 o 
  -2   6  11        8.83       12.43      0.93 o 
  -1   6  11      102.35      102.18     20.21 o 
   0   6  11        1.32        2.10      1.01 o 
   1   6  11       97.73       97.08     20.30 o 
   2   6  11       10.02       12.22      2.31 o 
   3   6  11       92.36       88.36     17.40 o 
   4   6  11       11.99       15.96      1.73 o 
   5   6  11       12.41       12.31      2.00 o 
  -4   7  11       46.72       44.58      2.01 o 
  -3   7  11       18.47       22.33      1.90 o 
  -2   7  11       44.96       46.94      2.35 o 
  -1   7  11       80.80       69.72      8.89 o 
   0   7  11       13.63       11.82      1.60 o 
   1   7  11       81.78       71.61     16.61 o 
   2   7  11       43.25       41.61      6.85 o 
   3   7  11       18.67       20.90      4.37 o 
   4   7  11       47.32       44.08     11.82 o 
  -4   8  11        3.34        4.70      1.19 o 
  -3   8  11        1.06        4.78      0.74 o 
  -2   8  11        1.61        3.45      1.31 o 
  -1   8  11        3.29        6.74      1.39 o 
   0   8  11        0.11        2.40      1.00 o 
   1   8  11        3.40        4.25      1.23 o 
   2   8  11        1.66        3.23      1.08 o 
   3   8  11        1.09        2.07      1.05 o 
   4   8  11        3.29        4.69      2.18 o 
  -2   9  11        8.94       14.09      2.34 o 
  -1   9  11       18.48       26.03      3.46 o 
   0   9  11       12.46       13.04      1.69 o 
   1   9  11       18.15       26.43      7.26 o 
   2   9  11        8.50       10.55      2.34 o 
   0   0  12      582.11      620.98     82.09 o 
   1   0  12       96.55       96.69     11.42 o 
   2   0  12       54.19       40.71      2.62 o 
   3   0  12      278.12      247.64     18.12 o 
   4   0  12       32.58       27.83      1.42 o 
   5   0  12        1.73        4.19      1.21 o 
   6   0  12       11.17       13.98      1.97 o 
  -6   1  12        0.82        2.77      1.05 o 
  -5   1  12       62.77       60.22      2.72 o 
  -4   1  12       44.74       41.27      2.85 o 
  -3   1  12      458.66      388.12     27.12 o 
  -2   1  12      403.65      372.58     22.95 o 
  -1   1  12       37.13       43.29      3.39 o 
   0   1  12     1497.02     1634.24    111.70 o 
   1   1  12       35.20       39.82      2.73 o 
   2   1  12      394.73      375.31     34.72 o 
   3   1  12      461.03      428.28     40.98 o 
   4   1  12       40.81       36.04      6.95 o 
   5   1  12       62.52       74.51      4.22 o 
   6   1  12        0.82        3.98      1.68 o 
  -6   2  12       49.14       44.19      2.53 o 
  -5   2  12       13.17       19.72      3.58 o 
  -4   2  12       43.70       50.15      2.33 o 
  -3   2  12      465.46      412.02     41.72 o 
  -2   2  12       53.26       55.10      3.26 o 
  -1   2  12      795.75      806.71     54.53 o 
   0   2  12        6.21        1.99      0.45 o 
   1   2  12      793.72      802.27     58.74 o 
   2   2  12       49.46       50.29      4.20 o 
   3   2  12      468.69      383.26     50.30 o 
   4   2  12       42.07       36.46      5.26 o 
   5   2  12       13.61       17.49      1.69 o 
   6   2  12       49.27       47.25      3.58 o 
  -6   3  12       16.41       17.32      2.05 o 
  -5   3  12        3.03        3.98      1.25 o 
  -4   3  12        3.43        5.28      1.26 o 
  -3   3  12       20.28       17.95      1.61 o 
  -2   3  12        4.57        3.95      0.50 o 
  -1   3  12       14.34       14.50      1.10 o 
   0   3  12      422.43      479.47     60.04 o 
   1   3  12       16.63       19.12      1.88 o 
   2   3  12        5.05        7.57      2.70 o 
   3   3  12       20.69       17.49      1.95 o 
   4   3  12        3.19        3.98      0.72 o 
   5   3  12        2.83        3.46      1.00 o 
   6   3  12       16.14       17.48      1.62 o 
  -6   4  12        6.16       11.92      1.85 o 
  -5   4  12       47.92       50.62      3.03 o 
  -4   4  12       14.15       10.49      1.50 o 
  -3   4  12       92.92       85.03      5.62 o 
  -2   4  12       13.19       14.24      0.87 o 
  -1   4  12      146.64      139.99     10.09 o 
   0   4  12       17.06       24.14      3.77 o 
   1   4  12      145.36      127.99     11.16 o 
   2   4  12       13.89       13.91      1.41 o 
   3   4  12       90.19       74.33      8.08 o 
   4   4  12       13.24       10.83      1.42 o 
   5   4  12       47.39       44.44      1.81 o 
   6   4  12        5.99        9.49      1.77 o 
  -5   5  12       17.78       18.69      2.71 o 
  -4   5  12       11.32       15.74      1.23 o 
  -3   5  12       35.91       26.65      1.44 o 
  -2   5  12       22.87       20.89      1.03 o 
  -1   5  12       63.32       62.65      8.49 o 
   0   5  12      482.52      444.67     77.84 o 
   1   5  12       63.35       52.69     10.93 o 
   2   5  12       22.87       20.95      1.33 o 
   3   5  12       36.42       23.27      2.47 o 
   4   5  12       11.98       15.86      3.53 o 
   5   5  12       17.95       17.25      1.59 o 
  -5   6  12        4.51        9.89      1.37 o 
  -4   6  12        1.25        2.87      0.74 o 
  -3   6  12       25.99       22.49      1.18 o 
  -2   6  12      118.52      111.06      6.85 o 
  -1   6  12       34.17       38.80      5.74 o 
   0   6  12      226.45      224.47     34.80 o 
   1   6  12       34.54       36.97      7.42 o 
   2   6  12      119.80      101.05     22.91 o 
   3   6  12       25.96       22.75      3.53 o 
   4   6  12        1.30        1.85      0.85 o 
   5   6  12        4.61        3.63      1.81 o 
  -4   7  12        7.31       12.58      1.00 o 
  -3   7  12       10.79       16.57      1.51 o 
  -2   7  12        8.57       10.77      1.16 o 
  -1   7  12       23.79       29.63      3.77 o 
   0   7  12       15.88       17.63      1.72 o 
   1   7  12       26.03       29.63      5.43 o 
   2   7  12        7.60       11.07      2.38 o 
   3   7  12       10.68       16.46      4.47 o 
   4   7  12        7.75        9.04      2.51 o 
  -3   8  12        5.14        6.86      0.99 o 
  -2   8  12        7.01        9.84      2.09 o 
  -1   8  12        9.21       10.10      1.90 o 
   0   8  12       26.77       27.78      1.97 o 
   1   8  12        9.01        8.69      1.41 o 
   2   8  12        6.74        9.91      4.59 o 
   3   8  12        5.28        6.03      1.16 o 
  -2   9  12        8.18        9.49      1.93 o 
  -1   9  12       16.67       25.35      4.13 o 
   0   9  12       23.24       24.57      3.31 o 
   1   9  12       16.55       22.96      3.49 o 
   2   9  12        7.80       11.19      1.51 o 
   1   0  13      431.69      417.06     22.21 o 
   2   0  13       80.03       77.86      4.07 o 
   3   0  13        1.38        1.29      0.49 o 
   4   0  13       65.72       58.90      4.09 o 
   5   0  13        9.60        9.25      1.45 o 
   6   0  13       22.66       26.61      2.51 o 
  -6   1  13        7.04       11.64      2.77 o 
  -5   1  13        9.53       12.90      1.68 o 
  -4   1  13       19.51       17.29      1.13 o 
  -3   1  13      271.32      262.22     19.48 o 
  -2   1  13       81.45       79.47      6.00 o 
  -1   1  13      182.91      185.30     14.98 o 
   0   1  13      208.63      224.87     14.31 o 
   1   1  13      181.54      179.47     10.30 o 
   2   1  13       80.17       79.34      7.49 o 
   3   1  13      282.03      274.67     61.95 o 
   4   1  13       20.31       17.40      1.35 o 
   5   1  13       10.35       24.45      2.81 o 
   6   1  13        6.94       10.64      1.54 o 
  -6   2  13       13.02       16.37      1.90 o 
  -5   2  13       51.74       52.17      2.55 o 
  -4   2  13        2.68        3.51      1.13 o 
  -3   2  13       59.45       55.62      6.08 o 
  -2   2  13      208.27      205.48     14.31 o 
  -1   2  13      219.30      208.03     16.56 o 
   0   2  13       19.03       22.21      1.62 o 
   1   2  13      217.19      203.01     15.33 o 
   2   2  13      207.13      194.77     10.34 o 
   3   2  13       62.80       60.04      2.39 o 
   4   2  13        2.75        2.65      0.65 o 
   5   2  13       51.28       43.72      6.65 o 
   6   2  13       13.06       20.49      2.36 o 
  -6   3  13       11.58       12.58      1.72 o 
  -5   3  13        2.06        6.05      2.60 o 
  -4   3  13       40.19       41.95      2.27 o 
  -3   3  13      133.19      129.86     10.98 o 
  -2   3  13       22.98       20.24      0.93 o 
  -1   3  13       88.81       93.75      7.56 o 
   0   3  13      386.10      424.38     45.11 o 
   1   3  13       85.87       90.85      9.98 o 
   2   3  13       23.50       19.03      1.87 o 
   3   3  13      130.61      108.52     13.42 o 
   4   3  13       40.27       33.45      3.85 o 
   5   3  13        1.91        4.78      0.75 o 
   6   3  13       11.89       10.34      1.42 o 
  -6   4  13        7.83       15.45      1.88 o 
  -5   4  13        8.41       12.24      1.62 o 
  -4   4  13        1.89        1.25      1.00 o 
  -3   4  13       12.08       13.70      1.39 o 
  -2   4  13      143.12      119.53      6.92 o 
  -1   4  13       29.85       26.82      3.97 o 
   0   4  13      120.33      127.15     15.20 o 
   1   4  13       27.64       24.81      1.34 o 
   2   4  13      140.60      103.23     14.30 o 
   3   4  13       11.44       12.40      1.81 o 
   4   4  13        2.10        3.62      0.99 o 
   5   4  13        8.11       10.94      1.15 o 
   6   4  13        7.98        9.00      1.68 o 
  -5   5  13        9.79       17.51      2.75 o 
  -4   5  13       24.41       29.21      1.98 o 
  -3   5  13       25.34       25.13      1.42 o 
  -2   5  13      157.76      145.19      7.72 o 
  -1   5  13      132.57      117.72      9.41 o 
   0   5  13      439.58      368.82     61.29 o 
   1   5  13      132.61      110.31     21.40 o 
   2   5  13      159.21      141.27     17.77 o 
   3   5  13       25.71       24.14      2.32 o 
   4   5  13       23.72       28.18      1.89 o 
   5   5  13        9.82       12.99      1.81 o 
  -5   6  13        0.76        4.30      1.70 o 
  -4   6  13        2.94        8.16      1.02 o 
  -3   6  13       22.64       22.25      1.88 o 
  -2   6  13       58.68       54.69      2.44 o 
  -1   6  13      101.82      101.01     13.77 o 
   0   6  13        7.53       11.18      2.54 o 
   1   6  13      101.57       93.43     23.66 o 
   2   6  13       59.61       50.18     11.88 o 
   3   6  13       23.05       19.53      1.69 o 
   4   6  13        3.02        5.89      1.08 o 
   5   6  13        0.81        3.68      0.89 o 
  -4   7  13        1.44        6.83      0.82 o 
  -3   7  13       25.38       26.67      2.12 o 
  -2   7  13       11.07       13.06      1.58 o 
  -1   7  13      113.39       99.48     11.46 o 
   0   7  13       39.63       39.26     10.11 o 
   1   7  13      117.06       98.53     19.49 o 
   2   7  13       10.53       10.02      1.53 o 
   3   7  13       25.56       25.64      6.11 o 
   4   7  13        1.60        5.86      1.62 o 
  -3   8  13        9.51       13.33      1.23 o 
  -2   8  13        8.24        6.14      1.72 o 
  -1   8  13       25.99       28.87      3.53 o 
   0   8  13        3.76        7.21      2.73 o 
   1   8  13       26.99       28.40      3.22 o 
   2   8  13        8.06        8.46      1.49 o 
   3   8  13        9.73       12.84      1.67 o 
  -1   9  13        9.02       14.94      2.59 o 
   0   9  13        0.44        3.16      2.28 o 
   1   9  13        9.02       13.02      1.66 o 
   0   0  14        5.05        7.67      2.59 o 
   1   0  14       16.91       15.55      1.12 o 
   2   0  14        4.36        2.78      0.45 o 
   3   0  14      173.22      145.08      9.32 o 
   4   0  14        4.74        6.17      0.85 o 
   5   0  14       37.64       36.18      2.23 o 
   6   0  14       24.93       26.97      1.97 o 
  -6   1  14        5.31       10.60      1.59 o 
  -5   1  14       12.61       12.57      1.74 o 
  -4   1  14       41.92       38.55      2.15 o 
  -3   1  14       56.71       63.81      4.70 o 
  -2   1  14      170.86      136.88      8.00 o 
  -1   1  14      388.01      386.41     40.98 o 
   0   1  14       65.24       69.12      5.39 o 
   1   1  14      382.74      378.23     25.70 o 
   2   1  14      166.96      124.48     12.52 o 
   3   1  14       57.43       70.07      8.51 o 
   4   1  14       40.59       34.34      1.86 o 
   5   1  14       12.16       15.86      2.67 o 
   6   1  14        5.06        9.70      1.36 o 
  -6   2  14        2.22        5.66      1.49 o 
  -5   2  14       13.06       16.57      1.71 o 
  -4   2  14       18.45       18.38      2.28 o 
  -3   2  14      119.99      103.25      8.11 o 
  -2   2  14       50.23       53.68      3.75 o 
  -1   2  14      120.47      111.51     14.62 o 
   0   2  14      533.50      524.19     44.80 o 
   1   2  14      121.96      114.89      8.80 o 
   2   2  14       49.43       57.73      7.44 o 
   3   2  14      123.88      100.03      8.72 o 
   4   2  14       18.71       14.97      1.52 o 
   5   2  14       13.36       14.72      1.62 o 
   6   2  14        2.41        6.09      1.77 o 
  -6   3  14        8.14        8.96      1.40 o 
  -5   3  14        5.46        6.61      1.36 o 
  -4   3  14      100.17      111.51      3.41 o 
  -3   3  14       60.81       56.81      6.54 o 
  -2   3  14       93.94       89.77      6.57 o 
  -1   3  14      113.78      109.38     14.02 o 
   0   3  14      348.09      349.00     58.39 o 
   1   3  14      114.77       94.21     12.56 o 
   2   3  14       97.85       89.75      9.51 o 
   3   3  14       57.79       49.35      6.35 o 
   4   3  14      102.13       94.44     13.37 o 
   5   3  14        5.50        9.51      1.07 o 
   6   3  14        7.81       11.06      2.20 o 
  -5   4  14       13.55       16.49      1.87 o 
  -4   4  14        7.21        5.00      1.21 o 
  -3   4  14        1.21        1.55      0.57 o 
  -2   4  14       13.07       16.01      0.91 o 
  -1   4  14      274.15      296.54     36.12 o 
   0   4  14        9.56       10.44      1.72 o 
   1   4  14      274.52      258.95     50.74 o 
   2   4  14       12.55       13.05      1.21 o 
   3   4  14        1.19        0.82      0.60 o 
   4   4  14        6.72        4.07      0.79 o 
   5   4  14       13.52       14.74      2.01 o 
  -5   5  14        5.89       10.45      2.06 o 
  -4   5  14        7.04       15.80      1.72 o 
  -3   5  14       20.59       24.07      1.46 o 
  -2   5  14       36.16       35.99      3.35 o 
  -1   5  14       89.86       84.92      9.04 o 
   0   5  14       54.96       48.03      9.19 o 
   1   5  14       86.87       72.23     12.35 o 
   2   5  14       38.29       35.78      3.54 o 
   3   5  14       22.29       22.39      2.25 o 
   4   5  14        6.77        9.75      1.49 o 
   5   5  14        5.89        8.54      1.26 o 
  -4   6  14       27.65       28.82      2.60 o 
  -3   6  14       18.20       21.37      2.64 o 
  -2   6  14       20.71       20.92      1.67 o 
  -1   6  14        2.21        3.44      1.11 o 
   0   6  14       25.01       20.75      3.05 o 
   1   6  14        2.49        3.93      1.74 o 
   2   6  14       21.05       18.52      3.44 o 
   3   6  14       18.69       19.97      1.41 o 
   4   6  14       27.61       26.90      2.76 o 
  -4   7  14        0.72        3.48      0.81 o 
  -3   7  14        0.17        3.56      0.58 o 
  -2   7  14        4.86        3.49      1.22 o 
  -1   7  14       20.94       20.76      2.12 o 
   0   7  14        9.25        8.88      1.53 o 
   1   7  14       20.21       19.54      2.55 o 
   2   7  14        4.93        4.53      1.05 o 
   3   7  14        0.13        3.08      1.04 o 
   4   7  14        0.77        2.75      0.79 o 
  -3   8  14        9.93       10.77      1.35 o 
  -2   8  14       42.26       42.06      3.24 o 
  -1   8  14       37.40       34.90      6.93 o 
   0   8  14        6.30        9.70      1.49 o 
   1   8  14       36.97       38.82      4.45 o 
   2   8  14       43.27       44.16      4.38 o 
   3   8  14        9.98       10.61      3.62 o 
  -1   9  14        0.57        5.77      1.18 o 
   0   9  14        1.45        4.78      1.54 o 
   1   9  14        0.43        3.51      0.90 o 
   1   0  15        4.45        5.39      1.60 o 
   2   0  15      303.15      246.01     19.55 o 
   3   0  15      651.88      618.10     37.20 o 
   4   0  15        3.66        5.83      1.14 o 
   5   0  15       54.03       63.42      6.23 o 
   6   0  15        4.67        8.91      1.55 o 
  -6   1  15       12.07       18.71      2.53 o 
  -5   1  15        2.59        4.73      1.12 o 
  -4   1  15      104.31       87.63      7.94 o 
  -3   1  15       86.86       73.32      5.86 o 
  -2   1  15       29.20       24.25      1.63 o 
  -1   1  15       18.73       22.71      3.18 o 
   0   1  15        0.65        6.60      0.70 o 
   1   1  15       19.10       19.72      1.09 o 
   2   1  15       28.14       23.93      1.82 o 
   3   1  15       89.24       71.54      8.15 o 
   4   1  15      103.20       86.81     14.96 o 
   5   1  15        2.51        5.33      1.40 o 
   6   1  15       12.56       20.05      1.68 o 
  -6   2  15        9.99       14.11      1.78 o 
  -5   2  15       13.12       22.07      1.78 o 
  -4   2  15       29.48       37.64      2.12 o 
  -3   2  15       66.83       49.63      4.10 o 
  -2   2  15      105.88       79.29      5.30 o 
  -1   2  15       48.44       46.28      7.06 o 
   0   2  15        7.14        6.06      0.71 o 
   1   2  15       50.21       51.38      3.91 o 
   2   2  15      104.11       88.33      5.40 o 
   3   2  15       68.30       51.45      4.81 o 
   4   2  15       30.16       33.80      4.13 o 
   5   2  15       13.65       18.44      1.53 o 
   6   2  15       10.21       11.10      2.34 o 
  -6   3  15        0.74        4.46      1.12 o 
  -5   3  15        8.68       15.63      2.48 o 
  -4   3  15      118.35       97.87      6.27 o 
  -3   3  15      113.64       82.90     11.18 o 
  -2   3  15       27.62       25.34      2.95 o 
  -1   3  15      103.67       88.01     11.46 o 
   0   3  15        8.36       10.82      1.47 o 
   1   3  15      103.38       83.38      6.49 o 
   2   3  15       29.05       23.66      1.52 o 
   3   3  15      116.66       79.83      8.77 o 
   4   3  15      118.65       80.84      8.86 o 
   5   3  15        8.63       12.03      1.57 o 
   6   3  15        0.72        4.94      1.63 o 
  -5   4  15        9.12       13.25      3.31 o 
  -4   4  15        0.42        1.48      1.25 o 
  -3   4  15       15.57       11.58      2.61 o 
  -2   4  15       22.35       19.72      1.12 o 
  -1   4  15       27.68       31.50      3.76 o 
   0   4  15        5.68        6.07      2.85 o 
   1   4  15       28.60       29.68      3.01 o 
   2   4  15       22.55       18.50      1.44 o 
   3   4  15       15.98       10.93      1.15 o 
   4   4  15        0.43        1.38      0.86 o 
   5   4  15        9.68       11.88      1.20 o 
  -5   5  15        7.33        9.12      1.46 o 
  -4   5  15       28.98       30.75      3.59 o 
  -3   5  15       11.73       13.81      1.30 o 
  -2   5  15      136.91      117.88     10.22 o 
  -1   5  15       62.51       63.93      5.78 o 
   0   5  15       63.04       56.86      7.70 o 
   1   5  15       63.40       54.23      7.22 o 
   2   5  15      138.64      116.50     10.38 o 
   3   5  15       11.87       12.40      1.23 o 
   4   5  15       28.48       28.61      1.88 o 
   5   5  15        7.35        8.35      1.32 o 
  -4   6  15       19.54       23.27      1.80 o 
  -3   6  15        8.14       12.02      1.24 o 
  -2   6  15       59.07       56.41      5.29 o 
  -1   6  15       23.38       19.70      1.85 o 
   0   6  15        3.19        2.40      1.01 o 
   1   6  15       23.45       19.36      1.82 o 
   2   6  15       58.87       47.00     10.17 o 
   3   6  15        8.34       11.55      1.57 o 
   4   6  15       19.41       24.30      2.60 o 
  -3   7  15        2.29        5.87      0.83 o 
  -2   7  15       14.44       19.15      2.11 o 
  -1   7  15        3.15        5.72      1.60 o 
   0   7  15       26.14       24.63      3.87 o 
   1   7  15        3.63        5.29      2.27 o 
   2   7  15       14.16       16.26      1.80 o 
   3   7  15        2.18        3.40      0.99 o 
  -2   8  15       13.92       17.00      1.99 o 
  -1   8  15       25.87       26.02      2.88 o 
   0   8  15       11.18       10.61      1.66 o 
   1   8  15       25.36       27.40      3.61 o 
   2   8  15       13.90       18.65      4.65 o 
   0   0  16        0.21       -0.12      0.56 o 
   1   0  16        0.66        1.93      0.57 o 
   2   0  16      293.75      298.06     25.37 o 
   3   0  16       11.31       11.97      1.16 o 
   4   0  16       23.60       22.15      2.72 o 
   5   0  16        2.22        3.25      1.27 o 
   6   0  16        2.71        4.70      1.07 o 
  -6   1  16       11.57       15.72      2.12 o 
  -5   1  16        1.69        3.81      1.83 o 
  -4   1  16        7.59        8.01      2.95 o 
  -3   1  16       11.17       12.11      0.98 o 
  -2   1  16       59.73       45.71      3.57 o 
  -1   1  16       26.38       23.53      2.63 o 
   0   1  16      178.35      176.43     19.80 o 
   1   1  16       25.54       24.72      1.66 o 
   2   1  16       60.78       52.33      2.45 o 
   3   1  16       10.01       10.70      1.11 o 
   4   1  16        8.18        6.48      1.17 o 
   5   1  16        1.75        6.68      1.16 o 
   6   1  16       11.75       16.43      1.70 o 
  -6   2  16        0.40        4.44      1.75 o 
  -5   2  16        7.27        7.93      2.26 o 
  -4   2  16       44.51       49.90      3.81 o 
  -3   2  16       29.97       25.26      2.93 o 
  -2   2  16       30.07       28.70      2.10 o 
  -1   2  16      100.39       94.18     11.60 o 
   0   2  16      112.02      103.93     11.05 o 
   1   2  16       99.40       97.21      8.01 o 
   2   2  16       29.77       30.06      1.86 o 
   3   2  16       29.07       24.08      1.99 o 
   4   2  16       44.16       34.98      4.97 o 
   5   2  16        7.31       10.04      2.31 o 
   6   2  16        0.37        6.68      1.97 o 
  -5   3  16        6.60        8.09      2.36 o 
  -4   3  16       67.94       75.65      4.38 o 
  -3   3  16      116.90      106.84     11.95 o 
  -2   3  16      125.40      116.81     11.14 o 
  -1   3  16       24.64       20.61      1.20 o 
   0   3  16        2.18        2.56      0.73 o 
   1   3  16       24.43       21.12      1.38 o 
   2   3  16      122.99      103.21      8.55 o 
   3   3  16      112.12       96.06     12.29 o 
   4   3  16       67.24       58.23      6.01 o 
   5   3  16        6.88        9.67      1.12 o 
  -5   4  16        5.14        5.98      1.93 o 
  -4   4  16       34.42       34.02      8.95 o 
  -3   4  16       21.44       21.97      1.32 o 
  -2   4  16       12.96       11.55      0.98 o 
  -1   4  16       90.76       86.31     12.56 o 
   0   4  16       68.66       43.89      5.43 o 
   1   4  16       88.37       78.18      6.09 o 
   2   4  16       12.41       10.97      1.19 o 
   3   4  16       21.83       19.30      1.36 o 
   4   4  16       33.93       31.67      3.69 o 
   5   4  16        5.17        7.73      0.98 o 
  -5   5  16        2.78        5.98      1.81 o 
  -4   5  16       21.02       26.17      6.77 o 
  -3   5  16        2.05        5.35      1.57 o 
  -2   5  16       16.69       19.62      2.14 o 
  -1   5  16      102.74       81.00      9.83 o 
   0   5  16        1.32        1.13      0.88 o 
   1   5  16       99.19       78.33     12.30 o 
   2   5  16       16.93       17.95      1.77 o 
   3   5  16        2.14        4.60      1.11 o 
   4   5  16       21.27       27.32      1.83 o 
   5   5  16        2.56        5.32      1.06 o 
  -4   6  16        0.25        3.62      0.95 o 
  -3   6  16       12.35       17.08      2.38 o 
  -2   6  16       15.27       12.51      1.70 o 
  -1   6  16        6.22        5.88      1.20 o 
   0   6  16       21.29       20.60      1.72 o 
   1   6  16        6.57        8.32      1.44 o 
   2   6  16       15.12       13.63      2.51 o 
   3   6  16       12.23       16.30      2.39 o 
   4   6  16        0.28        2.50      1.05 o 
  -3   7  16       10.30       10.52      1.40 o 
  -2   7  16        2.95        5.98      1.38 o 
  -1   7  16        7.35       11.79      1.52 o 
   0   7  16       13.44       18.55      4.21 o 
   1   7  16        7.24       12.34      1.95 o 
   2   7  16        2.88        4.66      1.09 o 
   3   7  16       10.10       10.34      1.54 o 
  -2   8  16       11.69       16.48      2.00 o 
  -1   8  16        2.56        6.40      1.26 o 
   0   8  16        1.07        6.04      1.32 o 
   1   8  16        2.53        5.61      1.29 o 
   2   8  16       11.68       14.86      3.32 o 
   1   0  17      662.54      698.37     50.78 o 
   2   0  17      141.69      119.86     12.88 o 
   3   0  17       33.33       35.95      3.22 o 
   4   0  17       22.88       23.11      1.84 o 
   5   0  17        0.11        2.95      1.54 o 
   6   0  17        0.10        5.01      1.66 o 
  -5   1  17       12.13       18.22      2.95 o 
  -4   1  17       22.66       19.91      1.30 o 
  -3   1  17       27.47       20.73      1.03 o 
  -2   1  17       15.33       17.11      1.22 o 
  -1   1  17        3.48        4.50      0.82 o 
   0   1  17      270.95      261.99     28.37 o 
   1   1  17        2.99        5.22      0.71 o 
   2   1  17       16.67       27.34      8.54 o 
   3   1  17       24.64       18.72      2.13 o 
   4   1  17       22.90       17.81      1.75 o 
   5   1  17       12.07       14.57      2.68 o 
  -5   2  17        9.59       11.87      2.51 o 
  -4   2  17        6.03        5.48      1.22 o 
  -3   2  17       31.43       24.39      2.48 o 
  -2   2  17       38.17       37.58      2.68 o 
  -1   2  17        3.84        4.73      0.81 o 
   0   2  17      110.52      121.35     11.94 o 
   1   2  17        3.77        6.31      0.92 o 
   2   2  17       39.52       42.43      2.22 o 
   3   2  17       30.64       26.68      1.86 o 
   4   2  17        6.47        6.89      0.96 o 
   5   2  17        9.28       10.51      2.29 o 
  -5   3  17       13.64       18.27      2.86 o 
  -4   3  17        6.07        6.05      1.29 o 
  -3   3  17       16.59       17.01      1.94 o 
  -2   3  17       23.37       24.80      3.05 o 
  -1   3  17        4.09        5.69      0.89 o 
   0   3  17        1.02        1.08      0.60 o 
   1   3  17        3.65        4.28      0.85 o 
   2   3  17       24.07       23.63      3.28 o 
   3   3  17       16.86       17.57      1.36 o 
   4   3  17        6.35        6.58      0.94 o 
   5   3  17       13.65       16.27      1.84 o 
  -5   4  17        2.90        6.55      1.92 o 
  -4   4  17        0.17        2.84      0.97 o 
  -3   4  17       38.74       37.14      4.67 o 
  -2   4  17       99.11       82.31      8.98 o 
  -1   4  17       38.21       39.33      6.01 o 
   0   4  17        5.45        5.27      1.11 o 
   1   4  17       38.06       35.61      5.06 o 
   2   4  17       98.00       72.09      5.70 o 
   3   4  17       38.28       33.24      1.65 o 
   4   4  17        0.08        0.90      0.57 o 
   5   4  17        3.10        5.86      1.07 o 
  -4   5  17       11.67       10.83      1.59 o 
  -3   5  17        2.07        4.48      0.80 o 
  -2   5  17       31.39       36.90      4.70 o 
  -1   5  17        6.16        6.35      1.23 o 
   0   5  17        1.66        3.93      1.10 o 
   1   5  17        6.78        5.76      1.28 o 
   2   5  17       31.36       30.09      3.91 o 
   3   5  17        1.77        3.82      0.75 o 
   4   5  17       11.81       18.03      1.65 o 
  -4   6  17        6.91        9.53      1.50 o 
  -3   6  17       13.45       15.41      1.21 o 
  -2   6  17       14.20       17.32      2.00 o 
  -1   6  17       16.86       18.38      2.07 o 
   0   6  17       55.07       50.26      5.60 o 
   1   6  17       16.94       15.95      1.81 o 
   2   6  17       14.67       17.70      1.89 o 
   3   6  17       13.69       12.35      1.53 o 
   4   6  17        6.87       12.34      1.49 o 
  -3   7  17        0.86        2.76      1.18 o 
  -2   7  17       10.02       16.48      2.61 o 
  -1   7  17       18.19       16.61      3.11 o 
   0   7  17       29.16       28.50      4.35 o 
   1   7  17       18.45       18.09      2.37 o 
   2   7  17       10.34       15.43      3.66 o 
   3   7  17        0.87        3.08      0.88 o 
  -1   8  17        5.88        9.41      1.67 o 
   0   8  17       35.90       37.02      3.59 o 
   1   8  17        5.42       10.28      3.07 o 
   0   0  18        2.65        3.49      0.98 o 
   1   0  18       20.82       26.09      2.20 o 
   2   0  18        6.51        6.60      1.04 o 
   3   0  18       31.06       23.71      2.03 o 
   4   0  18       16.93       17.58      1.42 o 
   5   0  18       53.09       58.15      4.04 o 
  -5   1  18        2.10        8.75      2.26 o 
  -4   1  18       45.94       44.45      4.57 o 
  -3   1  18       31.33       24.80      1.70 o 
  -2   1  18      211.34      194.45     17.99 o 
  -1   1  18       13.88       14.32      1.19 o 
   0   1  18       70.47       68.86      4.67 o 
   1   1  18       14.19       15.42      0.99 o 
   2   1  18      216.05      211.63     25.84 o 
   3   1  18       31.21       24.48      2.64 o 
   4   1  18       47.16       42.07      3.82 o 
   5   1  18        2.24        4.24      2.02 o 
  -5   2  18        2.27        3.92      1.84 o 
  -4   2  18       14.46       18.49      4.55 o 
  -3   2  18       43.72       38.41      3.97 o 
  -2   2  18        4.23        6.67      0.94 o 
  -1   2  18        6.82       12.91      2.21 o 
   0   2  18        8.14        7.10      0.91 o 
   1   2  18        7.18       11.76      1.52 o 
   2   2  18        4.01        6.23      1.28 o 
   3   2  18       43.60       40.22      6.82 o 
   4   2  18       14.73       15.41      1.75 o 
   5   2  18        2.38        4.70      1.00 o 
  -5   3  18        0.34        4.94      1.65 o 
  -4   3  18       16.92       16.66      3.82 o 
  -3   3  18        6.69        5.03      0.87 o 
  -2   3  18       12.95       15.76      1.29 o 
  -1   3  18       72.31       72.50      8.99 o 
   0   3  18        2.19        4.51      3.31 o 
   1   3  18       70.22       68.65      6.56 o 
   2   3  18       13.16       13.95      1.32 o 
   3   3  18        7.21        5.57      1.50 o 
   4   3  18       16.57       15.01      1.91 o 
   5   3  18        0.33        3.63      1.35 o 
  -4   4  18       13.03       12.67      2.43 o 
  -3   4  18       18.87       22.11      2.89 o 
  -2   4  18       25.44       20.46      2.51 o 
  -1   4  18       61.98       65.33     10.58 o 
   0   4  18       12.30       12.31      1.56 o 
   1   4  18       63.73       57.61      3.01 o 
   2   4  18       24.65       20.22      1.63 o 
   3   4  18       19.03       21.11      1.36 o 
   4   4  18       12.73        9.96      1.54 o 
  -4   5  18        4.23        6.75      2.29 o 
  -3   5  18        7.96       12.28      3.67 o 
  -2   5  18       40.82       39.70      4.65 o 
  -1   5  18        4.80        7.33      1.25 o 
   0   5  18        9.36       16.33      1.77 o 
   1   5  18        5.02        4.54      2.38 o 
   2   5  18       41.11       34.45      3.21 o 
   3   5  18        8.03        9.43      1.13 o 
   4   5  18        4.08        5.82      1.24 o 
  -3   6  18        2.52        4.20      0.81 o 
  -2   6  18        4.60        8.07      1.75 o 
  -1   6  18        4.84        6.71      1.08 o 
   0   6  18        8.51       11.23      1.95 o 
   1   6  18        4.89        5.31      1.12 o 
   2   6  18        4.50        5.58      1.33 o 
   3   6  18        2.60        5.64      1.06 o 
  -2   7  18        1.26        3.47      1.20 o 
  -1   7  18        2.24        4.54      1.02 o 
   0   7  18        9.04       13.43      1.70 o 
   1   7  18        2.34        3.15      1.09 o 
   2   7  18        1.14        3.44      2.82 o 
   1   0  19       24.04       15.30      1.35 o 
   2   0  19       55.29       59.23      7.42 o 
   3   0  19       20.99       17.64      2.49 o 
   4   0  19        2.75        6.24      0.94 o 
   5   0  19       12.48       19.42      5.38 o 
  -5   1  19        3.25        7.13      1.25 o 
  -4   1  19       10.45       15.11      1.39 o 
  -3   1  19       12.52       16.50      2.49 o 
  -2   1  19       59.85       55.99      4.22 o 
  -1   1  19       31.08       31.70      2.36 o 
   0   1  19        0.13        2.22      0.63 o 
   1   1  19       28.90       30.59      1.99 o 
   2   1  19       60.30       59.20      7.68 o 
   3   1  19       12.76       16.17      3.16 o 
   4   1  19       10.97       16.52      1.44 o 
   5   1  19        3.27        3.20      1.92 o 
  -5   2  19        2.44        4.95      1.14 o 
  -4   2  19        5.08        6.87      1.14 o 
  -3   2  19        2.67        5.31      0.81 o 
  -2   2  19       33.21       32.74      2.98 o 
  -1   2  19       14.09       12.69      1.21 o 
   0   2  19        2.19        3.81      0.72 o 
   1   2  19       13.19       12.99      1.57 o 
   2   2  19       32.41       32.41      5.48 o 
   3   2  19        2.86        4.73      1.11 o 
   4   2  19        5.33        6.18      1.23 o 
   5   2  19        2.62        5.47      0.90 o 
  -5   3  19        0.56        3.28      1.01 o 
  -4   3  19        7.29        9.22      1.50 o 
  -3   3  19       14.42       20.64      2.27 o 
  -2   3  19       15.91       21.33      3.28 o 
  -1   3  19        1.51        1.30      0.74 o 
   0   3  19       35.08       29.05      1.98 o 
   1   3  19        1.63        1.93      0.71 o 
   2   3  19       16.04       20.21      1.62 o 
   3   3  19       13.84       19.08      1.63 o 
   4   3  19        7.67        7.71      1.22 o 
   5   3  19        0.55        5.69      1.50 o 
  -4   4  19        3.73        5.55      1.18 o 
  -3   4  19       20.98       22.04      5.07 o 
  -2   4  19       52.90       45.93      6.52 o 
  -1   4  19       84.86       84.45     12.59 o 
   0   4  19       75.36       57.89      6.77 o 
   1   4  19       84.57       65.78      6.26 o 
   2   4  19       52.09       42.09      3.50 o 
   3   4  19       21.37       19.73      1.79 o 
   4   4  19        3.82        3.73      0.72 o 
  -4   5  19        4.88        5.94      3.02 o 
  -3   5  19        3.27        7.08      1.28 o 
  -2   5  19        4.72       10.29      1.12 o 
  -1   5  19        2.62        4.25      1.74 o 
   0   5  19        2.11        2.53      0.91 o 
   1   5  19        2.55        6.48      1.12 o 
   2   5  19        4.30        9.67      1.18 o 
   3   5  19        3.00        4.43      0.82 o 
   4   5  19        5.16        9.63      1.33 o 
  -3   6  19        1.04        5.04      1.61 o 
  -2   6  19        2.93        4.55      1.23 o 
  -1   6  19       15.03       17.54      2.34 o 
   0   6  19        1.84        2.97      1.61 o 
   1   6  19       14.97       16.56      1.63 o 
   2   6  19        2.89        3.58      1.50 o 
   3   6  19        1.02        4.13      1.23 o 
  -2   7  19        9.76       12.33      2.20 o 
  -1   7  19       12.63       16.07      2.28 o 
   0   7  19       38.74       40.89      4.98 o 
   1   7  19       13.42       15.12      2.17 o 
   2   7  19        9.79       11.77      4.69 o 
   0   0  20        0.03       -0.17      0.76 o 
   1   0  20      123.41      119.14      9.58 o 
   2   0  20       30.73       25.39      2.45 o 
   3   0  20        8.31        9.15      1.39 o 
   4   0  20        7.29        5.94      1.11 o 
   5   0  20       32.31       26.70      2.74 o 
  -5   1  20        3.44        5.45      1.72 o 
  -4   1  20        4.87        5.50      0.91 o 
  -3   1  20        6.76        9.98      1.15 o 
  -2   1  20       28.72       20.80      1.10 o 
  -1   1  20       18.80       19.66      1.35 o 
   0   1  20        0.63        1.54      0.61 o 
   1   1  20       18.56       22.94      1.47 o 
   2   1  20       28.15       21.03      2.52 o 
   3   1  20        6.99        9.91      1.43 o 
   4   1  20        4.73        5.52      1.39 o 
   5   1  20        3.17        6.73      1.81 o 
  -5   2  20        4.69       10.04      2.89 o 
  -4   2  20        5.98        7.31      1.26 o 
  -3   2  20        1.77        1.89      0.58 o 
  -2   2  20       18.73       20.20      1.26 o 
  -1   2  20        2.17        3.40      0.81 o 
   0   2  20       74.05       75.56      4.83 o 
   1   2  20        2.01        2.69      0.81 o 
   2   2  20       18.25       19.86      1.53 o 
   3   2  20        1.87        2.80      0.73 o 
   4   2  20        5.84        6.67      0.94 o 
   5   2  20        4.76        9.26      2.54 o 
  -4   3  20       19.36       23.51      6.11 o 
  -3   3  20       12.54       16.01      1.59 o 
  -2   3  20       38.47       38.27      3.76 o 
  -1   3  20       18.40       15.15      1.46 o 
   0   3  20        2.69        3.22      1.53 o 
   1   3  20       18.62       15.08      1.65 o 
   2   3  20       38.54       33.95      3.25 o 
   3   3  20       12.98       15.77      2.40 o 
   4   3  20       20.05       19.73      2.07 o 
  -4   4  20        0.08        1.49      0.80 o 
  -3   4  20       18.42       26.04      6.34 o 
  -2   4  20       20.54       20.48      2.20 o 
  -1   4  20       28.07       34.47      2.07 o 
   0   4  20        2.63        3.55      0.98 o 
   1   4  20       28.99       36.99      3.26 o 
   2   4  20       21.16       17.59      1.48 o 
   3   4  20       18.75       20.74      2.54 o 
   4   4  20        0.06        2.08      0.60 o 
  -3   5  20        8.39       13.85      5.12 o 
  -2   5  20        5.75        6.89      1.57 o 
  -1   5  20       16.65       17.94      1.52 o 
   0   5  20        0.20        1.51      0.77 o 
   1   5  20       16.40       17.80      1.50 o 
   2   5  20        5.85        8.96      2.11 o 
   3   5  20        8.82       10.86      1.21 o 
  -2   6  20        0.57        1.68      0.97 o 
  -1   6  20        0.14        3.49      0.83 o 
   0   6  20        1.66        4.23      0.99 o 
   1   6  20        0.11        3.08      0.85 o 
   2   6  20        0.64        4.52      0.95 o 
  -1   7  20        6.81       12.40      4.44 o 
   0   7  20       14.02       14.04      1.76 o 
   1   7  20        6.75        9.04      2.51 o 
   1   0  21        0.16        1.81      0.73 o 
   2   0  21        3.87        1.72      1.10 o 
   3   0  21        2.96        3.57      0.92 o 
   4   0  21        0.21        1.40      0.58 o 
  -4   1  21        4.11        2.59      1.10 o 
  -3   1  21       16.49       19.40      3.12 o 
  -2   1  21       48.99       52.87      3.65 o 
  -1   1  21       16.79       18.37      1.89 o 
   0   1  21       49.79       60.38      6.06 o 
   1   1  21       17.04       22.83      2.30 o 
   2   1  21       49.35       50.91      5.06 o 
   3   1  21       17.34       20.52      2.26 o 
   4   1  21        4.15        2.82      0.96 o 
  -4   2  21        6.99        6.87      3.36 o 
  -3   2  21        7.22        8.45      1.57 o 
  -2   2  21        1.32        1.75      0.87 o 
  -1   2  21       17.61       21.23      3.63 o 
   0   2  21        2.31        2.75      0.65 o 
   1   2  21       18.04       20.17      1.42 o 
   2   2  21        1.29        1.77      0.68 o 
   3   2  21        7.31        8.93      1.14 o 
   4   2  21        7.18        8.60      1.05 o 
  -4   3  21        8.96        7.64      1.56 o 
  -3   3  21        7.00        8.01      3.28 o 
  -2   3  21        1.61        3.21      0.67 o 
  -1   3  21       10.52       12.52      2.01 o 
   0   3  21        0.77        1.57      1.64 o 
   1   3  21       10.21       12.77      2.76 o 
   2   3  21        1.36        2.95      0.76 o 
   3   3  21        6.60        6.35      0.91 o 
   4   3  21        8.60        6.57      0.93 o 
  -3   4  21        2.49        4.67      2.05 o 
  -2   4  21        5.65        6.99      1.14 o 
  -1   4  21       18.36       18.65      1.73 o 
   0   4  21        1.03       -0.09      2.22 o 
   1   4  21       18.42       19.45      2.68 o 
   2   4  21        5.45        6.16      0.93 o 
   3   4  21        2.58        3.06      0.72 o 
  -3   5  21        1.20        2.21      1.57 o 
  -2   5  21        8.82       10.20      1.84 o 
  -1   5  21        1.47        1.95      0.74 o 
   0   5  21        4.99        3.73      1.01 o 
   1   5  21        1.45        3.54      1.21 o 
   2   5  21        8.75        9.19      1.42 o 
   3   5  21        1.19        1.89      0.71 o 
  -2   6  21        1.06        1.57      0.84 o 
  -1   6  21        1.11        3.61      2.63 o 
   0   6  21        2.13        1.96      0.89 o 
   1   6  21        1.18        4.40      1.34 o 
   2   6  21        1.04        4.33      1.11 o 
   0   0  22       29.65       31.09      2.87 o 
   1   0  22       40.70       35.66      2.33 o 
   2   0  22       66.47       62.05      5.17 o 
   3   0  22       20.75       22.82      5.11 o 
   4   0  22        0.62        1.84      0.60 o 
  -4   1  22        7.95        9.60      1.26 o 
  -3   1  22        7.40       12.73      3.19 o 
  -2   1  22        3.87        5.26      0.72 o 
  -1   1  22        9.37        9.69      1.28 o 
   0   1  22        4.92        9.73      0.98 o 
   1   1  22        9.22       10.48      1.15 o 
   2   1  22        4.00        8.14      2.08 o 
   3   1  22        7.71       12.39      1.59 o 
   4   1  22        7.89        6.85      2.13 o 
  -4   2  22        2.61        6.97      2.23 o 
  -3   2  22        7.40       12.90      2.45 o 
  -2   2  22        0.37        1.71      0.70 o 
  -1   2  22       31.98       28.37      4.13 o 
   0   2  22        3.25        7.68      0.96 o 
   1   2  22       32.63       27.75      2.97 o 
   2   2  22        0.44        1.28      0.66 o 
   3   2  22        7.60        8.24      1.83 o 
   4   2  22        2.62        3.22      1.70 o 
  -3   3  22       26.88       28.58      8.09 o 
  -2   3  22       26.00       28.90      2.62 o 
  -1   3  22       17.74       16.99      2.11 o 
   0   3  22        0.75        2.48      0.85 o 
   1   3  22       17.70       15.50      1.42 o 
   2   3  22       26.08       25.42      1.49 o 
   3   3  22       26.45       24.89      3.51 o 
  -3   4  22       12.96       15.91      2.01 o 
  -2   4  22        8.55       12.37      2.25 o 
  -1   4  22        3.63        5.14      1.05 o 
   0   4  22        0.63        1.86      1.23 o 
   1   4  22        3.60        5.66      1.08 o 
   2   4  22        8.52        9.79      1.19 o 
   3   4  22       12.78       17.73      1.54 o 
  -2   5  22       11.75        9.70      1.74 o 
  -1   5  22        2.34        4.14      2.25 o 
   0   5  22        0.30        1.57      1.23 o 
   1   5  22        2.30        4.94      1.02 o 
   2   5  22       11.42       11.31      1.49 o 
  -1   6  22        0.88        2.83      2.51 o 
   0   6  22        5.13        8.22      1.42 o 
   1   6  22        0.83        3.51      2.22 o 
   1   0  23       11.99       18.78      1.63 o 
   2   0  23       13.27       13.52      1.63 o 
   3   0  23        0.79        5.42      1.64 o 
   4   0  23        3.54        5.79      1.17 o 
  -4   1  23       10.92       15.47      4.51 o 
  -3   1  23       10.24       17.15      3.01 o 
  -2   1  23        2.88        5.19      0.67 o 
  -1   1  23       28.85       28.54      2.47 o 
   0   1  23       15.23       12.30      1.49 o 
   1   1  23       28.93       30.00      3.97 o 
   2   1  23        2.90        5.87      1.19 o 
   3   1  23       10.28       12.77      1.68 o 
   4   1  23       10.89       15.21      3.29 o 
  -3   2  23        3.21        5.98      1.83 o 
  -2   2  23        0.98        4.18      0.98 o 
  -1   2  23        6.75        9.69      2.18 o 
   0   2  23        5.07        9.24      1.34 o 
   1   2  23        6.69       11.18      1.95 o 
   2   2  23        0.77        2.93      1.26 o 
   3   2  23        3.31        3.66      0.71 o 
  -3   3  23        7.68       10.85      2.08 o 
  -2   3  23        2.75        5.41      1.22 o 
  -1   3  23        1.69        4.10      0.70 o 
   0   3  23        6.33        6.96      2.17 o 
   1   3  23        1.63        2.86      1.02 o 
   2   3  23        2.72        4.88      1.06 o 
   3   3  23        7.73        9.14      1.09 o 
  -2   4  23        8.01        9.29      1.87 o 
  -1   4  23        2.84        3.10      0.82 o 
   0   4  23        0.84        3.08      0.97 o 
   1   4  23        2.94        3.20      0.87 o 
   2   4  23        8.22        8.38      1.08 o 
  -1   5  23        1.08        2.74      0.73 o 
   0   5  23        0.11        2.41      0.80 o 
   1   5  23        1.10        4.88      0.95 o 
   0   0  24        3.11        3.75      1.38 o 
   1   0  24        5.57        8.38      1.07 o 
   2   0  24        1.90        2.99      0.62 o 
   3   0  24        0.01        1.88      0.89 o 
  -3   1  24        1.89        4.48      1.81 o 
  -2   1  24        0.80        0.86      0.44 o 
  -1   1  24        3.43        6.19      0.83 o 
   0   1  24        1.36        4.42      0.92 o 
   1   1  24        3.60        5.16      1.74 o 
   2   1  24        0.75        3.30      1.70 o 
   3   1  24        1.85        3.24      0.86 o 
  -3   2  24        8.11       13.26      2.20 o 
  -2   2  24        4.90        8.38      1.06 o 
  -1   2  24        5.64        7.39      2.04 o 
   0   2  24        6.19        4.34      0.96 o 
   1   2  24        5.49        6.41      0.96 o 
   2   2  24        4.92        7.40      1.20 o 
   3   2  24        8.07        9.09      1.13 o 
  -2   3  24        1.40        2.65      1.35 o 
  -1   3  24        2.51        6.44      1.14 o 
   0   3  24        0.12        2.54      0.66 o 
   1   3  24        2.37        4.66      1.11 o 
   2   3  24        1.47        3.97      0.82 o 
  -2   4  24        8.40        8.98      1.79 o 
  -1   4  24        0.76        2.62      0.77 o 
   0   4  24        0.51        2.40      0.78 o 
   1   4  24        0.71        3.79      1.66 o 
   2   4  24        8.30        8.74      2.09 o 
   0   5  24        1.95        3.54      1.38 o 
   1   0  25        6.60       12.60      2.17 o 
   2   0  25        3.83        3.11      0.80 o 
   3   0  25        0.32        1.56      1.04 o 
  -2   1  25        5.39        6.22      0.70 o 
  -1   1  25       13.49       14.14      1.18 o 
   0   1  25        9.54       17.06      1.83 o 
   1   1  25       13.51       16.16      1.83 o 
   2   1  25        5.52        5.74      1.13 o 
  -2   2  25        3.36        6.23      1.51 o 
  -1   2  25        5.09        7.48      1.46 o 
   0   2  25        0.12        3.53      0.87 o 
   1   2  25        4.87        7.27      1.00 o 
   2   2  25        3.39        6.55      1.66 o 
  -2   3  25        3.00        7.92      1.55 o 
  -1   3  25        2.55        4.14      1.53 o 
   0   3  25       27.01       26.64      4.36 o 
   1   3  25        2.58        3.00      1.00 o 
   2   3  25        3.11        6.22      0.92 o 
   0   4  25        3.08        5.22      1.28 o 
   0   0  26        6.00        9.27      1.41 o 
   1   0  26        0.48        3.56      0.73 o 
   2   0  26        1.23        3.49      0.64 o 
  -2   1  26        0.22        1.61      0.86 o 
  -1   1  26        6.72        6.89      0.78 o 
   0   1  26        4.99        9.31      3.11 o 
   1   1  26        6.84        9.09      1.81 o 
   2   1  26        0.21        1.68      1.01 o 
  -1   2  26        1.34        3.47      0.71 o 
   0   2  26       43.81       36.27      2.18 o 
   1   2  26        1.39        3.69      1.33 o 
   0   3  26        2.31        6.24      1.58 o 
   0   1  27        0.31        1.93      0.67 o 
                                                 
